# Supplementary material for: Leptospirosis Risk among Occupational Groups in Brazil, 2010–2015
Source: Am J Trop Med Hyg. 2023 Jul 3;109(2):376–86. doi: 10.4269/ajtmh.21-0181 (PMC10397431; doi:10.4269/ajtmh.21-0181)
Supplement: Supplementary file 2 [file tpmd210181.SD2.xlsx]

## Sheet: Sheet1
Occupational Groups	ISCO-08 Codes	Family Brazilian Occupation Classification	Code Brazilian Occupation Classification (from database)	Name of Occupation (accoding to the Brazilian Occupation Classification)
Agricultural and Forestry	2132	2221	222105	ENGENHEIRO AGRICOLA
Agricultural and Forestry	6	6230	623010	INSEMINADOR
Agricultural and Forestry	9333	7828	782820	CONDUTOR DE VEICULOS A PEDAIS
Agricultural and Forestry	2132	2221	222110	ENGENHEIRO AGRONOMO
Agricultural and Forestry	2132	2221	222115	ENGENHEIRO DE PESCA
Agricultural and Forestry	2132	2221	222120	ENGENHEIRO FLORESTAL
Agricultural and Forestry	2250	2233	223305	MEDICO VETERINARIO
Agricultural and Forestry	2250	2233	223310	ZOOTECNISTA
Agricultural and Forestry	3142	3211	321105	TECNICO AGRICOLA
Agricultural and Forestry	3142	3211	321110	TECNICO AGROPECUARIO
Agricultural and Forestry	3142	3212	321210	TECNICO FLORESTAL
Agricultural and Forestry	3142	3213	321305	TECNICO EM PISCICULTURA
Agricultural and Forestry	3142	3231	323105	TECNICO EM PECUARIA
Agricultural and Forestry	6	3762	376225	DOMADOR DE ANIMAIS (CIRCENSE)
Agricultural and Forestry	3142	3951	395110	TECNICO DE APOIO EM PESQUISA E DESENVOLVIMENTO AGROPECUARIO FLORESTAL
Agricultural and Forestry	3240	5193	519305	ENFERMEIRO VETERINARIO
Agricultural and Forestry	5164	5193	519310	ESTETICISTA DE ANIMAIS DOMESTICOS
Agricultural and Forestry	5164	5193	519315	BANHISTA DE ANIMAIS DOMESTICOS
Agricultural and Forestry	5164	5193	519320	TOSADOR DE ANIMAIS DOMESTICOS
Agricultural and Forestry	6	6110	611005	PRODUTOR AGROPECUARIO, EM GERAL
Agricultural and Forestry	6	6120	612005	PRODUTOR AGRICOLA POLIVALENTE
Agricultural and Forestry	6	6121	612105	PRODUTOR DE ARROZ
Agricultural and Forestry	6	6121	612125	PRODUTOR DE MILHO E SORGO
Agricultural and Forestry	6	6123	612305	PRODUTOR NA OLERICULTURA DE LEGUMES
Agricultural and Forestry	6	6123	612310	PRODUTOR NA OLERICULTURA DE RAIZES, BULBOS E TUBERCULOS
Agricultural and Forestry	6	6124	612405	PRODUTOR DE FLORES DE CORTE
Agricultural and Forestry	6	6125	612510	PRODUTOR DE ESPECIES FRUTIFERAS RASTEIRAS
Agricultural and Forestry	6	6126	612605	CAFEICULTOR
Agricultural and Forestry	6	6126	612615	PRODUTOR DE ERVA-MATE
Agricultural and Forestry	6	6126	612620	PRODUTOR DE FUMO
Agricultural and Forestry	6	6127	612740	PRODUTOR DA CULTURA DE SOJA
Agricultural and Forestry	6	6128	612805	PRODUTOR DE ESPECIARIAS
Agricultural and Forestry	6	6128	612810	PRODUTOR DE PLANTAS AROMATICAS E MEDICINAIS
Agricultural and Forestry	6	6130	613005	CRIADOR EM PECUARIA POLIVALENTE
Agricultural and Forestry	6	6130	613010	CRIADOR DE ANIMAIS DOMESTICOS
Agricultural and Forestry	6	6131	613110	CRIADOR DE BOVINOS (CORTE)
Agricultural and Forestry	6	6131	613115	CRIADOR DE BOVINOS (LEITE)
Agricultural and Forestry	6	6131	613130	CRIADOR DE EQUINOS
Agricultural and Forestry	6	6132	613215	CRIADOR DE SUINOS
Agricultural and Forestry	6	6133	613305	AVICULTOR
Agricultural and Forestry	6	6134	613405	APICULTOR
Agricultural and Forestry	6	6134	613420	SERICULTOR
Agricultural and Forestry	6	6201	620110	SUPERVISOR DE EXPLORACAO AGROPECUARIA
Agricultural and Forestry	92	6210	621005	TRABALHADOR AGROPECUARIO EM GERAL
Agricultural and Forestry	92	6220	622005	CASEIRO (AGRICULTURA)
Agricultural and Forestry	92	6220	622010	JARDINEIRO
Agricultural and Forestry	92	6220	622015	TRABALHADOR NA PRODUCAO DE MUDAS E SEMENTES
Agricultural and Forestry	92	6220	622020	TRABALHADOR VOLANTE DA AGRICULTURA
Agricultural and Forestry	92	6221	622105	TRABALHADOR DA CULTURA DE ARROZ
Agricultural and Forestry	92	6221	622110	TRABALHADOR DA CULTURA DE CANA-DE-ACUCAR
Agricultural and Forestry	92	6221	622115	TRABALHADOR DA CULTURA DE MILHO E SORGO
Agricultural and Forestry	92	6221	622120	TRABALHADOR DA CULTURA DE TRIGO, AVEIA, CEVADA E TRITICALE
Agricultural and Forestry	92	6222	622205	TRABALHADOR DA CULTURA DE ALGODAO
Agricultural and Forestry	92	6223	622305	TRABALHADOR NA OLERICULTURA (FRUTOS E SEMENTES)
Agricultural and Forestry	92	6223	622310	TRABALHADOR NA OLERICULTURA (LEGUMES)
Agricultural and Forestry	92	6223	622315	TRABALHADOR NA OLERICULTURA (RAIZES, BULBOS E TUBERCULOS)
Agricultural and Forestry	92	6223	622320	TRABALHADOR NA OLERICULTURA (TALOS, FOLHAS E FLORES)
Agricultural and Forestry	92	6224	622405	TRABALHADOR NO CULTIVO DE FLORES E FOLHAGENS DE CORTE
Agricultural and Forestry	92	6224	622420	TRABALHADOR NO CULTIVO DE MUDAS
Agricultural and Forestry	92	6224	622425	TRABALHADOR NO CULTIVO DE PLANTAS ORNAMENTAIS
Agricultural and Forestry	92	6225	622505	TRABALHADOR NO CULTIVO DE ARVORES FRUTIFERAS
Agricultural and Forestry	92	6225	622510	TRABALHADOR NO CULTIVO DE ESPECIES FRUTIFERAS RASTEIRAS
Agricultural and Forestry	92	6225	622515	TRABALHADOR NO CULTIVO DE TREPADEIRAS FRUTIFERAS
Agricultural and Forestry	92	6226	622610	TRABALHADOR DA CULTURA DE CAFE
Agricultural and Forestry	92	6226	622615	TRABALHADOR DA CULTURA DE ERVA-MATE
Agricultural and Forestry	92	6226	622620	TRABALHADOR DA CULTURA DE FUMO
Agricultural and Forestry	92	6227	622730	TRABALHADOR NA CULTURA DE SOJA
Agricultural and Forestry	92	6228	622805	TRABALHADOR DA CULTURA DE ESPECIARIAS
Agricultural and Forestry	92	6228	622810	TRABALHADOR DA CULTURA DE PLANTAS AROMATICAS E MEDICINAIS
Agricultural and Forestry	6	6230	623005	ADESTRADOR DE ANIMAIS
Agricultural and Forestry	92	6230	623015	TRABALHADOR DE PECUARIA POLIVALENTE
Agricultural and Forestry	92	6230	623020	TRATADOR DE ANIMAIS
Agricultural and Forestry	92	6231	623110	TRABALHADOR DA PECUARIA (BOVINOS CORTE)
Agricultural and Forestry	92	6231	623115	TRABALHADOR DA PECUARIA (BOVINOS LEITE)
Agricultural and Forestry	92	6231	623125	TRABALHADOR DA PECUARIA (EQUINOS)
Agricultural and Forestry	92	6232	623205	TRABALHADOR DA CAPRINOCULTURA
Agricultural and Forestry	92	6232	623215	TRABALHADOR DA SUINOCULTURA
Agricultural and Forestry	92	6233	623305	TRABALHADOR DA AVICULTURA DE CORTE
Agricultural and Forestry	92	6233	623310	TRABALHADOR DA AVICULTURA DE POSTURA
Agricultural and Forestry	92	6233	623320	TRABALHADOR DA CUNICULTURA
Agricultural and Forestry	92	6233	623325	SEXADOR
Agricultural and Forestry	92	6234	623405	TRABALHADOR EM CRIATORIOS DE ANIMAIS PRODUTORES DE VENENO
Agricultural and Forestry	6	6301	630105	SUPERVISOR DA AQUICULTURA
Agricultural and Forestry	92	6310	631005	CATADOR DE CARANGUEJOS E SIRIS
Agricultural and Forestry	92	6310	631010	CATADOR DE MARISCOS
Agricultural and Forestry	92	6310	631015	PESCADOR ARTESANAL DE LAGOSTAS
Agricultural and Forestry	92	6310	631020	PESCADOR ARTESANAL DE PEIXES E CAMAROES
Agricultural and Forestry	92	6311	631105	PESCADOR ARTESANAL DE AGUA DOCE
Agricultural and Forestry	6	6312	631205	PESCADOR INDUSTRIAL
Agricultural and Forestry	6	6312	631210	PESCADOR PROFISSIONAL
Agricultural and Forestry	6	6313	631305	CRIADOR DE CAMAROES
Agricultural and Forestry	6	6313	631325	CRIADOR DE PEIXES
Agricultural and Forestry	92	6320	632005	GUIA FLORESTAL
Agricultural and Forestry	6	6320	632015	VIVEIRISTA FLORESTAL
Agricultural and Forestry	6	6321	632110	CUBADOR DE MADEIRA
Agricultural and Forestry	92	6321	632125	TRABALHADOR DE EXTRACAO FLORESTAL, EM GERAL
Agricultural and Forestry	92	6324	632405	TRABALHADOR DA EXPLORACAO DE ACAI
Agricultural and Forestry	92	6324	632410	TRABALHADOR DA EXPLORACAO DE CASTANHA
Agricultural and Forestry	92	6325	632505	TRABALHADOR DA EXPLORACAO DE ARVORES E ARBUSTOS PRODUTORES DE SUBSTANCIAS AROMAT., MEDIC. E TOXICAS
Agricultural and Forestry	92	6325	632515	TRABALHADOR DA EXPLORACAO DE MADEIRAS TANANTES
Agricultural and Forestry	8341	6410	641005	OPERADOR DE COLHEITADEIRA
Agricultural and Forestry	8341	6410	641010	OPERADOR DE MAQUINAS DE BENEFICIAMENTO DE PRODUTOS AGRICOLAS
Agricultural and Forestry	8341	6410	641015	TRATORISTA AGRICOLA
Agricultural and Forestry	8341	6420	642010	OPERADOR DE MAQUINAS FLORESTAIS ESTATICAS
Agricultural and Forestry	8341	6420	642015	OPERADOR DE TRATOR FLORESTAL
Agricultural and Forestry	92	6430	643025	TRABALHADOR NA OPERACAO DE SISTEMAS DE IRRIGACAO POR SUPERFICIE E DRENAGEM
Agricultural and Forestry	8341	7827	782705	MARINHEIRO DE CONVES (MARITIMO E FLUVIARIO)
Agricultural and Forestry	8341	7827	782710	MARINHEIRO DE MAQUINAS
Agricultural and Forestry	9332	7828	782805	CONDUTOR DE VEICULOS DE TRACAO ANIMAL (RUAS E ESTRADAS)
Agricultural and Forestry	9332	7828	782815	BOIADEIRO
Agricultural and Forestry	8341	8412	841210	REFINADOR DE SAL
Agricultural and Forestry	8341	8413	841310	OPERADOR DE EQUIPAMENTOS DE REFINACAO DE ACUCAR (PROCESSO CONTINUO)
Agricultural and Forestry	7233	9131	913115	MECANICO DE MANUTENCAO DE MAQUINAS AGRICOLAS
Armed Forces & Protective Services	3355	3518	351805	DETETIVE PROFISSIONAL
Armed Forces & Protective Services	54	5172	517220	AGENTE DE TRANSITO
Armed Forces & Protective Services	0	0102	10205	OFICIAL DA AERONAUTICA
Armed Forces & Protective Services	0	0102	10210	OFICIAL DO EXERCITO
Armed Forces & Protective Services	0	0102	10215	OFICIAL DA MARINHA
Armed Forces & Protective Services	0	0103	10305	PRACA DA AERONAUTICA
Armed Forces & Protective Services	0	0103	10310	PRACA DO EXERCITO
Armed Forces & Protective Services	0	0103	10315	PRACA DA MARINHA
Armed Forces & Protective Services	54	0201	20105	CORONEL DA POLICIA MILITAR
Armed Forces & Protective Services	54	0201	20110	TENENTE-CORONEL DA POLICIA MILITAR
Armed Forces & Protective Services	54	0201	20115	MAJOR DA POLICIA MILITAR
Armed Forces & Protective Services	54	0202	20205	CAPITAO DA POLICIA MILITAR
Armed Forces & Protective Services	54	0203	20310	SEGUNDO TENENTE DE POLICIA MILITAR
Armed Forces & Protective Services	54	0211	21105	SUBTENENTE DA POLICIA MILITAR
Armed Forces & Protective Services	54	0211	21110	SARGENTO DA POLICIA MILITAR
Armed Forces & Protective Services	54	0212	21205	CABO DA POLICIA MILITAR
Armed Forces & Protective Services	54	0212	21210	SOLDADO DA POLICIA MILITAR
Armed Forces & Protective Services	54	0312	31205	CABO BOMBEIRO MILITAR
Armed Forces & Protective Services	54	0312	31210	SOLDADO BOMBEIRO MILITAR
Armed Forces & Protective Services	3355	2423	242305	DELEGADO DE POLICIA
Armed Forces & Protective Services	3355	3518	351810	INVESTIGADOR DE POLICIA
Armed Forces & Protective Services	3355	3518	351815	PAPILOSCOPISTA POLICIAL
Armed Forces & Protective Services	54	5171	517105	BOMBEIRO DE AERODROMO
Armed Forces & Protective Services	54	5171	517110	BOMBEIRO DE SEGURANCA DO TRABALHO
Armed Forces & Protective Services	54	5171	517115	SALVA-VIDAS
Armed Forces & Protective Services	54	5172	517205	AGENTE DE POLICIA FEDERAL
Armed Forces & Protective Services	54	5172	517210	POLICIAL RODOVIARIO FEDERAL
Armed Forces & Protective Services	54	5172	517215	GUARDA-CIVIL MUNICIPAL
Armed Forces & Protective Services	54	5173	517305	AGENTE DE PROTECAO DE AEROPORTO
Armed Forces & Protective Services	54	5173	517310	AGENTE DE SEGURANCA
Armed Forces & Protective Services	54	5173	517315	AGENTE DE SEGURANCA PENITENCIARIA
Armed Forces & Protective Services	54	5173	517320	VIGIA FLORESTAL
Armed Forces & Protective Services	54	5173	517325	VIGIA PORTUARIO
Armed Forces & Protective Services	54	5173	517330	VIGILANTE
Armed Forces & Protective Services	54	5174	517420	VIGIA
Building Workers	71	7153	715310	MOLDADOR DE CORPOS DE PROVA EM USINAS DE CONCRETO
Building Workers	71	7170	717010	OPERADOR DE MARTELETE
Building Workers	71	7102	710205	MESTRE (CONSTRUCAO CIVIL)
Building Workers	71	7122	712205	CORTADOR DE PEDRAS
Building Workers	71	7122	712220	POLIDOR DE PEDRAS
Building Workers	71	7122	712225	TORNEIRO (LAVRA DE PEDRA)
Building Workers	71	7152	715205	CALCETEIRO
Building Workers	71	7152	715210	PEDREIRO
Building Workers	71	7152	715220	PEDREIRO (MATERIAL REFRATARIO)
Building Workers	71	7152	715225	PEDREIRO (MINERACAO)
Building Workers	71	7152	715230	PEDREIRO DE EDIFICACOES
Building Workers	71	7153	715305	ARMADOR DE ESTRUTURA DE CONCRETO
Building Workers	71	7153	715315	ARMADOR DE ESTRUTURA DE CONCRETO ARMADO
Building Workers	71	7155	715505	CARPINTEIRO
Building Workers	71	7155	715525	CARPINTEIRO DE OBRAS
Building Workers	71	7155	715540	CARPINTEIRO DE OBRAS CIVIS DE ARTE (PONTES, TUNEIS, BARRAGENS)
Building Workers	71	7155	715545	MONTADOR DE ANDAIMES (EDIFICACOES)
Building Workers	71	7157	715705	APLICADOR DE ASFALTO IMPERMEABILIZANTE (COBERTURAS)
Building Workers	71	7157	715715	INSTALADOR DE ISOLANTES TERMICOS (REFRIGERACAO E CLIMATIZACAO)
Building Workers	71	7157	715720	INSTALADOR DE ISOLANTES TERMICOS DE CALDEIRA E TUBULACOES
Building Workers	71	7157	715725	INSTALADOR DE MATERIAL ISOLANTE, A MAO (EDIFICACOES)
Building Workers	71	7157	715730	INSTALADOR DE MATERIAL ISOLANTE, A MAQUINA (EDIFICACOES)
Building Workers	71	7161	716105	ACABADOR DE SUPERFICIES DE CONCRETO
Building Workers	71	7162	716215	TELHADOR (TELHAS METALICAS)
Building Workers	71	7163	716305	VIDRACEIRO
Building Workers	71	7163	716310	VIDRACEIRO (EDIFICACOES)
Building Workers	71	7163	716315	VIDRACEIRO (VITRAIS)
Building Workers	71	7164	716405	GESSEIRO
Building Workers	71	7165	716505	ASSOALHADOR
Building Workers	71	7165	716515	PASTILHEIRO
Building Workers	71	7165	716520	LUSTRADOR DE PISO
Building Workers	71	7165	716525	MARMORISTA (CONSTRUCAO)
Building Workers	71	7165	716530	MOSAISTA
Building Workers	71	7166	716605	CALAFETADOR
Building Workers	71	7166	716610	PINTOR DE OBRAS
Building Workers	71	7166	716615	REVESTIDOR DE INTERIORES (PAPEL, MATERIAL PLASTICO E EMBORRACHADOS)
Building Workers	71	7170	717005	DEMOLIDOR DE EDIFICACOES
Building Workers	71	7170	717015	POCEIRO (EDIFICACOES)
Building Workers	71	7170	717020	SERVENTE DE OBRAS
Building Workers	71	7201	720140	MESTRE DE SOLDAGEM
Building Workers	71	7201	720150	MESTRE DE USINAGEM
Building Workers	71	7201	720155	MESTRE SERRALHEIRO
Building Workers	71	7202	720205	MESTRE (CONSTRUCAO NAVAL)
Building Workers	71	7202	720215	MESTRE (INDUSTRIA DE MAQUINAS E OUTROS EQUIPAMENTOS MECANICOS)
Building Workers	71	7211	721105	FERRAMENTEIRO
Building Workers	71	7233	723310	PINTOR A PINCEL E ROLO (EXCETO OBRAS E ESTRUTURAS METALICAS)
Building Workers	71	7233	723315	PINTOR DE ESTRUTURAS METALICAS
Building Workers	71	7233	723320	PINTOR DE VEICULOS (FABRICACAO)
Building Workers	71	7233	723325	PINTOR POR IMERSAO
Building Workers	71	7233	723330	PINTOR, A PISTOLA (EXCETO OBRAS E ESTRUTURAS METALICAS)
Building Workers	71	7241	724110	ENCANADOR
Building Workers	71	7241	724115	INSTALADOR DE TUBULACOES
Building Workers	71	7241	724130	INSTALADOR DE TUBULACOES DE GAS COMBUSTIVEL (PRODUCAO E DISTRIBUICAO)
Cleaners and Mining	93	7111	711110	CANTEIRO
Cleaners and Mining	91	5121	512105	EMPREGADO DOMESTICO NOS SERVICOS GERAIS
Cleaners and Mining	91	5121	512110	EMPREGADO DOMESTICO ARRUMADOR
Cleaners and Mining	91	5121	512115	EMPREGADO DOMESTICO FAXINEIRO
Cleaners and Mining	91	5121	512120	EMPREGADO DOMESTICO DIARISTA
Cleaners and Mining	5151	5131	513115	GOVERNANTA DE HOTELARIA
Cleaners and Mining	91	5133	513315	CAMAREIRO DE HOTEL
Cleaners and Mining	91	5142	514210	FAXINEIRO
Cleaners and Mining	9613	5142	514215	GARI
Cleaners and Mining	91	5163	516305	LAVADEIRO, EM GERAL
Cleaners and Mining	91	5163	516315	LAVADOR DE ARTEFATOS DE TAPECARIA
Cleaners and Mining	91	5163	516320	LIMPADOR A SECO, A MAQUINA
Cleaners and Mining	91	5163	516325	PASSADOR DE ROUPAS EM GERAL
Cleaners and Mining	91	5164	516405	LAVADOR DE ROUPAS
Cleaners and Mining	91	5199	519935	LAVADOR DE VEICULOS
Cleaners and Mining	93	6326	632605	CARVOEIRO
Cleaners and Mining	93	6326	632615	AJUDANTE DE CARVOARIA
Cleaners and Mining	93	7111	711130	MINEIRO
Cleaners and Mining	93	7114	711405	GARIMPEIRO
Cleaners and Mining	93	7841	784105	EMBALADOR, A MAO
Cleaners and Mining	93	9911	991115	OPERADOR DE MAQUINAS ESPECIAIS EM CONSERVACAO DE VIA PERMANENTE (TRILHOS)
Cleaners and Mining	93	9914	991405	TRABALHADOR DA MANUTENCAO DE EDIFICACOES
Cleaners and Mining	93	9914	991415	LIMPADOR DE FACHADAS
Cleaners and Mining	93	9922	992205	ENCARREGADO GERAL DE OPERACOES DE CONSERVACAO DE VIAS PERMANENTES (EXCETO TRILHOS)
Cleaners and Mining	93	9922	992210	ENCARREGADO DE EQUIPE DE CONSERVACAO DE VIAS PERMANENTES (EXCETO TRILHOS)
Cleaners and Mining	93	9922	992220	PEDREIRO DE CONSERVACAO DE VIAS PERMANENTES (EXCETO TRILHOS)
Cleaners and Mining	93	9922	992225	AUXILIAR GERAL DE CONSERVACAO DE VIAS PERMANENTES (EXCETO TRILHOS)
Food Processing, Woodworking, Garment Workers	75	7841	784110	EMBALADOR, A MAQUINA
Food Processing, Woodworking, Garment Workers	75	7603	760305	ENCARREGADO DE CORTE NA CONFECCAO DO VESTUARIO
Food Processing, Woodworking, Garment Workers	75	7603	760310	ENCARREGADO DE COSTURA NA CONFECCAO DO VESTUARIO
Food Processing, Woodworking, Garment Workers	75	7604	760405	SUPERVISOR (INDUSTRIA DE CALCADOS E ARTEFATOS DE COURO)
Food Processing, Woodworking, Garment Workers	75	7605	760505	SUPERVISOR DA CONFECCAO DE ARTEFATOS DE TECIDOS, COUROS E AFINS
Food Processing, Woodworking, Garment Workers	815	7610	761005	OPERADOR POLIVALENTE DA INDUSTRIA TEXTIL
Food Processing, Woodworking, Garment Workers	815	7612	761205	OPERADOR DE ABERTURA (FIACAO)
Food Processing, Woodworking, Garment Workers	815	7612	761210	OPERADOR DE BINADEIRA
Food Processing, Woodworking, Garment Workers	75	7613	761303	TECELAO (REDES)
Food Processing, Woodworking, Garment Workers	75	7613	761306	TECELAO (RENDAS E BORDADOS)
Food Processing, Woodworking, Garment Workers	75	7613	761309	TECELAO (TEAR AUTOMATICO)
Food Processing, Woodworking, Garment Workers	75	7613	761312	TECELAO (TEAR JACQUARD)
Food Processing, Woodworking, Garment Workers	75	7613	761327	TECELAO DE MALHAS, A MAQUINA
Food Processing, Woodworking, Garment Workers	75	7613	761330	TECELAO DE MALHAS (MAQUINA CIRCULAR)
Food Processing, Woodworking, Garment Workers	75	7613	761333	TECELAO DE MALHAS (MAQUINA RETILINEA)
Food Processing, Woodworking, Garment Workers	815	7613	761351	OPERADOR DE ESPULADEIRA
Food Processing, Woodworking, Garment Workers	815	7613	761354	OPERADOR DE MAQUINA DE CORDOALHA
Food Processing, Woodworking, Garment Workers	815	7613	761357	OPERADOR DE URDIDEIRA
Food Processing, Woodworking, Garment Workers	815	7613	761366	PICOTADOR DE CARTOES JACQUARD
Food Processing, Woodworking, Garment Workers	815	7614	761410	ESTAMPADOR DE TECIDO
Food Processing, Woodworking, Garment Workers	815	7614	761425	OPERADOR DE IMPERMEABILIZADOR DE TECIDOS
Food Processing, Woodworking, Garment Workers	815	7614	761430	OPERADOR DE MAQUINA DE LAVAR FIOS E TECIDOS
Food Processing, Woodworking, Garment Workers	75	7618	761810	REVISOR DE FIOS (PRODUCAO TEXTIL)
Food Processing, Woodworking, Garment Workers	75	7618	761815	REVISOR DE TECIDOS ACABADOS
Food Processing, Woodworking, Garment Workers	75	7620	762005	TRABALHADOR POLIVALENTE DO CURTIMENTO DE COUROS E PELES
Food Processing, Woodworking, Garment Workers	75	7621	762110	DESCARNADOR DE COUROS E PELES, A MAQUINA
Food Processing, Woodworking, Garment Workers	75	7622	762205	CURTIDOR (COUROS E PELES)
Food Processing, Woodworking, Garment Workers	75	7622	762210	CLASSIFICADOR DE COUROS
Food Processing, Woodworking, Garment Workers	815	7623	762315	LIXADOR DE COUROS E PELES
Food Processing, Woodworking, Garment Workers	815	7623	762325	OPERADOR DE MAQUINAS DO ACABAMENTO DE COUROS E PELES
Food Processing, Woodworking, Garment Workers	815	7623	762345	VAQUEADOR DE COUROS E PELES
Food Processing, Woodworking, Garment Workers	75	7630	763005	ALFAIATE
Food Processing, Woodworking, Garment Workers	75	7630	763010	COSTUREIRA DE PECAS SOB ENCOMENDA
Food Processing, Woodworking, Garment Workers	75	7630	763015	COSTUREIRA DE REPARACAO DE ROUPAS
Food Processing, Woodworking, Garment Workers	75	7630	763020	COSTUREIRO DE ROUPA DE COURO E PELE
Food Processing, Woodworking, Garment Workers	75	7631	763105	AUXILIAR DE CORTE (PREPARACAO DA CONFECCAO DE ROUPAS)
Food Processing, Woodworking, Garment Workers	75	7631	763110	CORTADOR DE ROUPAS
Food Processing, Woodworking, Garment Workers	75	7631	763115	ENFESTADOR DE ROUPAS
Food Processing, Woodworking, Garment Workers	75	7632	763205	COSTUREIRO DE ROUPAS DE COURO E PELE, A MAQUINA NA CONFECCAO EM SERIE
Food Processing, Woodworking, Garment Workers	75	7632	763210	COSTUREIRO NA CONFECCAO EM SERIE
Food Processing, Woodworking, Garment Workers	75	7632	763215	COSTUREIRO, A MAQUINA NA CONFECCAO EM SERIE
Food Processing, Woodworking, Garment Workers	75	7633	763305	ARREMATADEIRA
Food Processing, Woodworking, Garment Workers	75	7633	763310	BORDADOR, A MAQUINA
Food Processing, Woodworking, Garment Workers	75	7633	763315	MARCADOR DE PECAS CONFECCIONADAS PARA BORDAR
Food Processing, Woodworking, Garment Workers	75	7633	763320	OPERADOR DE MAQUINA DE COSTURA DE ACABAMENTO
Food Processing, Woodworking, Garment Workers	75	7633	763325	PASSADEIRA DE PECAS CONFECCIONADAS
Food Processing, Woodworking, Garment Workers	75	7640	764005	TRABALHADOR POLIVALENTE DA CONFECCAO DE CALCADOS
Food Processing, Woodworking, Garment Workers	75	7642	764205	COSTURADOR DE CALCADOS, A MAQUINA
Food Processing, Woodworking, Garment Workers	75	7642	764210	MONTADOR DE CALCADOS
Food Processing, Woodworking, Garment Workers	75	7643	764305	ACABADOR DE CALCADOS
Food Processing, Woodworking, Garment Workers	75	7650	765015	BONELEIRO
Food Processing, Woodworking, Garment Workers	75	7651	765110	CORTADOR DE TAPECARIA
Food Processing, Woodworking, Garment Workers	75	7652	765235	ESTOFADOR DE MOVEIS
Food Processing, Woodworking, Garment Workers	75	7653	765310	COSTURADOR DE ARTEFATOS DE COURO, A MAQUINA (EXCETO ROUPAS E CALCADOS)
Food Processing, Woodworking, Garment Workers	75	7654	765405	TRABALHADOR DO ACABAMENTO DE ARTEFATOS DE TECIDOS E COUROS
Food Processing, Woodworking, Garment Workers	75	7681	768105	TECELAO (TEAR MANUAL)
Food Processing, Woodworking, Garment Workers	75	7681	768110	TECELAO DE TAPETES, A MAO
Food Processing, Woodworking, Garment Workers	75	7682	768205	BORDADOR, A MAO
Food Processing, Woodworking, Garment Workers	75	7683	768305	ARTIFICE DO COURO
Food Processing, Woodworking, Garment Workers	75	7683	768315	COSTURADOR DE ARTEFATOS DE COURO, A MAO (EXCETO ROUPAS E CALCADOS)
Food Processing, Woodworking, Garment Workers	75	7683	768320	SAPATEIRO (CALCADOS SOB MEDIDA)
Food Processing, Woodworking, Garment Workers	75	7686	768625	PINTOR DE LETREIROS
Food Processing, Woodworking, Garment Workers	75	7687	768710	RESTAURADOR DE LIVROS
Food Processing, Woodworking, Garment Workers	75	7701	770110	MESTRE CARPINTEIRO
Food Processing, Woodworking, Garment Workers	75	7711	771105	MARCENEIRO
Food Processing, Woodworking, Garment Workers	75	7711	771110	MODELADOR DE MADEIRA
Food Processing, Woodworking, Garment Workers	75	7721	772105	CLASSIFICADOR DE MADEIRA
Food Processing, Woodworking, Garment Workers	75	7721	772110	IMPREGNADOR DE MADEIRA
Food Processing, Woodworking, Garment Workers	75	7721	772115	SECADOR DE MADEIRA
Food Processing, Woodworking, Garment Workers	817	7731	773105	CORTADOR DE LAMINADOS DE MADEIRA
Food Processing, Woodworking, Garment Workers	817	7731	773110	OPERADOR DE SERRAS NO DESDOBRAMENTO DE MADEIRA
Food Processing, Woodworking, Garment Workers	817	7731	773115	SERRADOR DE BORDAS NO DESDOBRAMENTO DE MADEIRA
Food Processing, Woodworking, Garment Workers	817	7731	773120	SERRADOR DE MADEIRA
Food Processing, Woodworking, Garment Workers	817	7731	773125	SERRADOR DE MADEIRA (SERRA CIRCULAR MULTIPLA)
Food Processing, Woodworking, Garment Workers	817	7732	773215	PRENSISTA DE COMPENSADOS
Food Processing, Woodworking, Garment Workers	817	7733	773315	OPERADOR DE FRESADORA (USINAGEM DE MADEIRA)
Food Processing, Woodworking, Garment Workers	817	7733	773320	OPERADOR DE LIXADEIRA (USINAGEM DE MADEIRA)
Food Processing, Woodworking, Garment Workers	817	7733	773325	OPERADOR DE MAQUINA DE USINAGEM MADEIRA, EM GERAL
Food Processing, Woodworking, Garment Workers	817	7733	773330	OPERADOR DE MOLDURADORA (USINAGEM DE MADEIRA)
Food Processing, Woodworking, Garment Workers	817	7733	773335	OPERADOR DE PLAINA DESENGROSSADEIRA
Food Processing, Woodworking, Garment Workers	817	7733	773340	OPERADOR DE SERRAS (USINAGEM DE MADEIRA)
Food Processing, Woodworking, Garment Workers	817	7733	773355	TORNEIRO NA USINAGEM CONVENCIONAL DE MADEIRA
Food Processing, Woodworking, Garment Workers	815	7734	773405	OPERADOR DE MAQUINA BORDATRIZ
Food Processing, Woodworking, Garment Workers	815	7734	773410	OPERADOR DE MAQUINA DE CORTINA D<U+00BF>AGUA (PRODUCAO DE MOVEIS)
Food Processing, Woodworking, Garment Workers	815	7734	773415	OPERADOR DE MAQUINA DE USINAGEM DE MADEIRA (PRODUCAO EM SERIE)
Food Processing, Woodworking, Garment Workers	817	7735	773505	OPERADOR DE CENTRO DE USINAGEM DE MADEIRA (CNC)
Food Processing, Woodworking, Garment Workers	817	7735	773510	OPERADOR DE MAQUINAS DE USINAR MADEIRA (CNC)
Food Processing, Woodworking, Garment Workers	75	7741	774105	MONTADOR DE MOVEIS E ARTEFATOS DE MADEIRA
Food Processing, Woodworking, Garment Workers	75	7751	775120	MARCHETEIRO
Food Processing, Woodworking, Garment Workers	75	7764	776430	VASSOUREIRO
Food Processing, Woodworking, Garment Workers	75	7772	777205	CARPINTEIRO DE CARRETAS
Food Processing, Woodworking, Garment Workers	75	7801	780105	SUPERVISOR DE EMBALAGEM E ETIQUETAGEM
Food Processing, Woodworking, Garment Workers	75	7817	781705	MERGULHADOR PROFISSIONAL (RASO E PROFUNDO)
Food Processing, Woodworking, Garment Workers	75	8414	841408	COZINHADOR (CONSERVACAO DE ALIMENTOS)
Food Processing, Woodworking, Garment Workers	75	8414	841416	COZINHADOR DE CARNES
Food Processing, Woodworking, Garment Workers	75	8414	841420	COZINHADOR DE FRUTAS E LEGUMES
Food Processing, Woodworking, Garment Workers	75	8414	841428	COZINHADOR DE PESCADO
Food Processing, Woodworking, Garment Workers	75	8414	841440	ESTERILIZADOR DE ALIMENTOS
Food Processing, Woodworking, Garment Workers	75	8414	841456	OPERADOR DE CAMARAS FRIAS
Food Processing, Woodworking, Garment Workers	75	8414	841460	OPERADOR DE PREPARACAO DE GRAOS VEGETAIS (OLEOS E GORDURAS)
Food Processing, Woodworking, Garment Workers	75	8414	841468	PREPARADOR DE RACOES
Food Processing, Woodworking, Garment Workers	75	8414	841484	TRABALHADOR DE PREPARACAO DE PESCADOS (LIMPEZA)
Food Processing, Woodworking, Garment Workers	75	8415	841505	TRABALHADOR DE TRATAMENTO DO LEITE E FABRICACAO DE LATICINIOS E AFINS
Food Processing, Woodworking, Garment Workers	75	8416	841610	TORRADOR DE CAFE
Food Processing, Woodworking, Garment Workers	75	8417	841710	FILTRADOR DE CERVEJA
Food Processing, Woodworking, Garment Workers	75	8417	841715	FERMENTADOR
Food Processing, Woodworking, Garment Workers	816	8418	841805	OPERADOR DE FORNO (FABRICACAO DE PAES, BISCOITOS E SIMILARES)
Food Processing, Woodworking, Garment Workers	816	8418	841810	OPERADOR DE MAQUINAS DE FABRICACAO DE DOCES, SALGADOS E MASSAS ALIMENTICIAS
Food Processing, Woodworking, Garment Workers	75	8421	842110	PROCESSADOR DE FUMO
Food Processing, Woodworking, Garment Workers	75	8421	842115	CLASSIFICADOR DE FUMO
Food Processing, Woodworking, Garment Workers	75	8421	842120	AUXILIAR DE PROCESSAMENTO DE FUMO
Food Processing, Woodworking, Garment Workers	75	8481	848110	SALGADOR DE ALIMENTOS
Food Processing, Woodworking, Garment Workers	75	8481	848115	SALSICHEIRO (FABRICACAO DE LINGUICA, SALSICHA E PRODUTOS SIMILARES)
Food Processing, Woodworking, Garment Workers	75	8483	848305	PADEIRO
Food Processing, Woodworking, Garment Workers	75	8483	848310	CONFEITEIRO
Food Processing, Woodworking, Garment Workers	75	8483	848315	MASSEIRO (MASSAS ALIMENTICIAS)
Food Processing, Woodworking, Garment Workers	75	8484	848420	DEGUSTADOR DE VINHOS OU LICORES
Food Processing, Woodworking, Garment Workers	75	8485	848505	ABATEDOR
Food Processing, Woodworking, Garment Workers	75	8485	848510	ACOUGUEIRO
Food Processing, Woodworking, Garment Workers	75	8485	848515	DESOSSADOR
Food Processing, Woodworking, Garment Workers	75	8485	848520	MAGAREFE
Food Processing, Woodworking, Garment Workers	75	8485	848525	RETALHADOR DE CARNE
Food Processing, Woodworking, Garment Workers	75	8486	848605	TRABALHADOR DO BENEFICIAMENTO DE FUMO
Garbage and Recycling Collectors	9611	5142	514205	COLETOR DE LIXO
Garbage and Recycling Collectors	9611	5192	519205	CATADOR DE MATERIAL RECICLAVEL
Housewives	N/A	999992	999992	DONA DE CASA
Managers, Clerical and Sales	1	1111	111115	DEPUTADO ESTADUAL E DISTRITAL
Managers, Clerical and Sales	1	1111	111120	VEREADOR
Managers, Clerical and Sales	1	1112	111220	SECRETARIO - EXECUTIVO
Managers, Clerical and Sales	1	1112	111250	PREFEITO
Managers, Clerical and Sales	1	1112	111255	VICE-PREFEITO
Managers, Clerical and Sales	1	1113	111315	MINISTRO DO SUPERIOR TRIBUNAL MILITAR
Managers, Clerical and Sales	1	1113	111325	JUIZ DE DIREITO
Managers, Clerical and Sales	1	1113	111345	JUIZ DO TRABALHO
Managers, Clerical and Sales	1	1114	111410	DIRIGENTE DO SERVICO PUBLICO ESTADUAL E DISTRITAL
Managers, Clerical and Sales	1	1114	111415	DIRIGENTE DO SERVICO PUBLICO MUNICIPAL
Managers, Clerical and Sales	1	1141	114105	DIRIGENTE DE PARTIDO POLITICO
Managers, Clerical and Sales	1	1142	114205	DIRIGENTES DE ENTIDADES DE TRABALHADORES
Managers, Clerical and Sales	1	1142	114210	DIRIGENTES DE ENTIDADES PATRONAIS
Managers, Clerical and Sales	1	1143	114305	DIRIGENTE E ADMINISTRADOR DE ORGANIZACAO RELIGIOSA
Managers, Clerical and Sales	1	1144	114405	DIRIGENTE E ADMINISTRADOR DE ORGANIZACAO DA SOCIEDADE CIVIL SEM FINS LUCRATIVOS
Managers, Clerical and Sales	1	1210	121010	DIRETOR GERAL DE EMPRESA E ORGANIZACOES (EXCETO DE INTERESSE PUBLICO)
Managers, Clerical and Sales	1	1223	122305	DIRETOR DE OPERACOES DE OBRAS PUBLICA E CIVIL
Managers, Clerical and Sales	1	1226	122620	DIRETOR DE OPERACOES DE SERVICOS DE TRANSPORTE
Managers, Clerical and Sales	1	1231	123105	DIRETOR ADMINISTRATIVO
Managers, Clerical and Sales	1	1231	123115	DIRETOR FINANCEIRO
Managers, Clerical and Sales	1	1233	123305	DIRETOR COMERCIAL
Managers, Clerical and Sales	1	1234	123410	DIRETOR DE SUPRIMENTOS NO SERVICO PUBLICO
Managers, Clerical and Sales	1	1311	131120	GERENTE DE SERVICOS SOCIAIS
Managers, Clerical and Sales	1	1312	131205	DIRETOR DE SERVICOS DE SAUDE
Managers, Clerical and Sales	1	1312	131210	GERENTE DE SERVICOS DE SAUDE
Managers, Clerical and Sales	1	1313	131305	DIRETOR DE INSTITUICAO EDUCACIONAL DA AREA PRIVADA
Managers, Clerical and Sales	1	1313	131310	DIRETOR DE INSTITUICAO EDUCACIONAL PUBLICA
Managers, Clerical and Sales	1	1313	131315	GERENTE DE INSTITUICAO EDUCACIONAL DA AREA PRIVADA
Managers, Clerical and Sales	1	1411	141110	GERENTE DE PRODUCAO E OPERACOES FLORESTAIS
Managers, Clerical and Sales	1	1411	141115	GERENTE DE PRODUCAO E OPERACOES AGROPECUARIAS
Managers, Clerical and Sales	1	1412	141205	GERENTE DE PRODUCAO E OPERACOES
Managers, Clerical and Sales	1	1413	141305	GERENTE DE PRODUCAO E OPERACOES DA CONSTRUCAO CIVIL E OBRAS PUBLICAS
Managers, Clerical and Sales	1	1414	141405	COMERCIANTE ATACADISTA
Managers, Clerical and Sales	1	1414	141410	COMERCIANTE VAREJISTA
Managers, Clerical and Sales	1	1414	141415	GERENTE DE LOJA E SUPERMERCADO
Managers, Clerical and Sales	1	1414	141420	GERENTE DE OPERACOES DE SERVICOS DE ASSISTENCIA TECNICA
Managers, Clerical and Sales	1	1415	141505	GERENTE DE HOTEL
Managers, Clerical and Sales	1	1415	141510	GERENTE DE RESTAURANTE
Managers, Clerical and Sales	1	1415	141515	GERENTE DE BAR
Managers, Clerical and Sales	1	1416	141605	GERENTE DE OPERACOES DE TRANSPORTES
Managers, Clerical and Sales	1	1416	141615	GERENTE DE LOGISTICA (ARMAZENAGEM E DISTRIBUICAO)
Managers, Clerical and Sales	1	1417	141705	GERENTE DE PRODUTOS BANCARIOS
Managers, Clerical and Sales	1	1417	141710	GERENTE DE AGENCIA
Managers, Clerical and Sales	1	1421	142105	GERENTE ADMINISTRATIVO
Managers, Clerical and Sales	1	1421	142115	GERENTE FINANCEIRO
Managers, Clerical and Sales	1	1422	142205	GERENTE DE RECURSOS HUMANOS
Managers, Clerical and Sales	1	1423	142305	GERENTE COMERCIAL
Managers, Clerical and Sales	1	1423	142315	GERENTE DE MARKETING
Managers, Clerical and Sales	1	1423	142320	GERENTE DE VENDAS
Managers, Clerical and Sales	1	1424	142405	GERENTE DE COMPRAS
Managers, Clerical and Sales	1	1424	142415	GERENTE DE ALMOXARIFADO
Managers, Clerical and Sales	1	1425	142505	GERENTE DE REDE
Managers, Clerical and Sales	1	1425	142510	GERENTE DE DESENVOLVIMENTO DE SISTEMAS
Managers, Clerical and Sales	1	1425	142530	GERENTE DE SUPORTE TECNICO DE TECNOLOGIA DA INFORMACAO
Managers, Clerical and Sales	1	1426	142605	GERENTE DE PESQUISA E DESENVOLVIMENTO (P&D)
Managers, Clerical and Sales	1	1427	142705	GERENTE DE PROJETOS E SERVICOS DE MANUTENCAO
Managers, Clerical and Sales	2	2030	203015	PESQUISADOR EM BIOLOGIA DE MICROORGANISMOS E PARASITAS
Managers, Clerical and Sales	2	2031	203110	PESQUISADOR EM CIENCIAS DA TERRA E MEIO AMBIENTE
Managers, Clerical and Sales	2	2032	203205	PESQUISADOR DE ENGENHARIA CIVIL
Managers, Clerical and Sales	2	2033	203320	PESQUISADOR EM SAUDE COLETIVA
Managers, Clerical and Sales	2	2041	204105	PERITO CRIMINAL
Managers, Clerical and Sales	2	2111	211110	ESPECIALISTA EM PESQUISA OPERACIONAL
Managers, Clerical and Sales	2	2112	211205	ESTATISTICO
Managers, Clerical and Sales	2	2122	212215	ENGENHEIROS DE SISTEMAS OPERACIONAIS EM COMPUTACAO
Managers, Clerical and Sales	2	2123	212310	ADMINISTRADOR DE REDES
Managers, Clerical and Sales	2	2123	212315	ADMINISTRADOR DE SISTEMAS OPERACIONAIS
Managers, Clerical and Sales	2	2124	212405	ANALISTA DE DESENVOLVIMENTO DE SISTEMAS
Managers, Clerical and Sales	2	2124	212410	ANALISTA DE REDES E DE COMUNICACAO DE DADOS
Managers, Clerical and Sales	2	2124	212415	ANALISTA DE SISTEMAS DE AUTOMACAO
Managers, Clerical and Sales	2	2124	212420	ANALISTA DE SUPORTE COMPUTACIONAL
Managers, Clerical and Sales	2	2132	213205	QUIMICO
Managers, Clerical and Sales	2	2132	213210	QUIMICO INDUSTRIAL
Managers, Clerical and Sales	2	2134	213405	GEOLOGO
Managers, Clerical and Sales	2	2141	214105	ARQUITETO DE EDIFICACOES
Managers, Clerical and Sales	2	2141	214110	ARQUITETO DE INTERIORES
Managers, Clerical and Sales	2	2141	214120	ARQUITETO PAISAGISTA
Managers, Clerical and Sales	2	2141	214125	ARQUITETO URBANISTA
Managers, Clerical and Sales	2	2142	214205	ENGENHEIRO CIVIL
Managers, Clerical and Sales	2	2142	214210	ENGENHEIRO CIVIL (AEROPORTOS)
Managers, Clerical and Sales	2	2142	214215	ENGENHEIRO CIVIL (EDIFICACOES)
Managers, Clerical and Sales	2	2142	214240	ENGENHEIRO CIVIL (HIDRAULICA)
Managers, Clerical and Sales	2	2142	214260	ENGENHEIRO CIVIL (SANEAMENTO)
Managers, Clerical and Sales	2	2142	214265	ENGENHEIRO CIVIL (TUNEIS)
Managers, Clerical and Sales	2	2143	214305	ENGENHEIRO ELETRICISTA
Managers, Clerical and Sales	2	2143	214310	ENGENHEIRO ELETRONICO
Managers, Clerical and Sales	2	2143	214320	ENGENHEIRO ELETRICISTA DE PROJETOS
Managers, Clerical and Sales	2	2143	214335	ENGENHEIRO DE MANUTENCAO DE TELECOMUNICACOES
Managers, Clerical and Sales	2	2143	214340	ENGENHEIRO DE TELECOMUNICACOES
Managers, Clerical and Sales	2	2143	214360	TECNOLOGO EM ELETRICIDADE
Managers, Clerical and Sales	2	2143	214365	TECNOLOGO EM ELETRONICA
Managers, Clerical and Sales	2	2144	214405	ENGENHEIRO MECANICO
Managers, Clerical and Sales	2	2144	214410	ENGENHEIRO MECANICO AUTOMOTIVO
Managers, Clerical and Sales	2	2144	214420	ENGENHEIRO MECANICO INDUSTRIAL
Managers, Clerical and Sales	2	2145	214505	ENGENHEIRO QUIMICO
Managers, Clerical and Sales	2	2145	214510	ENGENHEIRO QUIMICO (INDUSTRIA QUIMICA)
Managers, Clerical and Sales	2	2145	214515	ENGENHEIRO QUIMICO (MINERACAO, METALURGIA, SIDERURGIA, CIMENTEIRA E CERAMICA)
Managers, Clerical and Sales	2	2145	214525	ENGENHEIRO QUIMICO (PETROLEO E BORRACHA)
Managers, Clerical and Sales	2	2145	214530	ENGENHEIRO QUIMICO (UTILIDADES E MEIO AMBIENTE)
Managers, Clerical and Sales	2	2146	214605	ENGENHEIRO DE MATERIAIS
Managers, Clerical and Sales	2	2146	214610	ENGENHEIRO METALURGISTA
Managers, Clerical and Sales	2	2148	214805	ENGENHEIRO AGRIMENSOR
Managers, Clerical and Sales	2	2149	214905	ENGENHEIRO DE PRODUCAO
Managers, Clerical and Sales	2	2149	214915	ENGENHEIRO DE SEGURANCA DO TRABALHO
Managers, Clerical and Sales	2	2149	214920	ENGENHEIRO DE RISCOS
Managers, Clerical and Sales	2	2151	215120	COORDENADOR DE OPERACOES DE COMBATE A POLUICAO NO MEIO AQUAVIARIO
Managers, Clerical and Sales	2	2151	215150	VISTORIADOR NAVAL
Managers, Clerical and Sales	2	2152	215205	OFICIAL SUPERIOR DE MAQUINAS DA MARINHA MERCANTE
Managers, Clerical and Sales	2	2152	215215	SEGUNDO OFICIAL DE MAQUINAS DA MARINHA MERCANTE
Managers, Clerical and Sales	2	2153	215305	PILOTO DE AERONAVES
Managers, Clerical and Sales	2	2153	215315	INSTRUTOR DE VOO
Managers, Clerical and Sales	2	2211	221105	BIOLOGO
Managers, Clerical and Sales	2	2231	223101	MEDICO ACUPUNTURISTA
Managers, Clerical and Sales	2	2231	223104	MEDICO ANESTESIOLOGISTA
Managers, Clerical and Sales	2	2231	223105	MEDICO ANGIOLOGISTA
Managers, Clerical and Sales	2	2231	223106	MEDICO CARDIOLOGISTA
Managers, Clerical and Sales	2	2231	223108	MEDICO CIRURGIAO DE CABECA E PESCOCO
Managers, Clerical and Sales	2	2231	223109	MEDICO CIRURGIAO DO APARELHO DIGESTIVO
Managers, Clerical and Sales	2	2231	223110	MEDICO CIRURGIAO GERAL
Managers, Clerical and Sales	2	2231	223111	MEDICO CIRURGIAO PEDIATRICO
Managers, Clerical and Sales	2	2231	223114	MEDICO CITOPATOLOGISTA
Managers, Clerical and Sales	2	2231	223115	MEDICO CLINICO
Managers, Clerical and Sales	2	2231	223116	MEDICO DE SAUDE DA FAMILIA
Managers, Clerical and Sales	2	2231	223117	MEDICO DERMATOLOGISTA
Managers, Clerical and Sales	2	2231	223118	MEDICO DO TRABALHO
Managers, Clerical and Sales	2	2231	223124	MEDICO EM RADIOLOGIA E DIAGNOSTICO POR IMAGEM
Managers, Clerical and Sales	2	2231	223125	MEDICO ENDOCRINOLOGISTA E METABOLOGISTA
Managers, Clerical and Sales	2	2231	223128	MEDICO GASTROENTEROLOGISTA
Managers, Clerical and Sales	2	2231	223129	MEDICO GENERALISTA
Managers, Clerical and Sales	2	2231	223132	MEDICO GINECOLOGISTA E OBSTETRA
Managers, Clerical and Sales	2	2231	223133	MEDICO HEMATOLOGISTA
Managers, Clerical and Sales	2	2231	223136	MEDICO INFECTOLOGISTA
Managers, Clerical and Sales	2	2231	223140	MEDICO NEUROCIRURGIAO
Managers, Clerical and Sales	2	2231	223142	MEDICO NEUROLOGISTA
Managers, Clerical and Sales	2	2231	223144	MEDICO OFTALMOLOGISTA
Managers, Clerical and Sales	2	2231	223145	MEDICO ONCOLOGISTA
Managers, Clerical and Sales	2	2231	223149	MEDICO PEDIATRA
Managers, Clerical and Sales	2	2231	223151	MEDICO PNEUMOLOGISTA
Managers, Clerical and Sales	2	2231	223153	MEDICO PSIQUIATRA
Managers, Clerical and Sales	2	2232	223204	CIRURGIAO DENTISTA - AUDITOR
Managers, Clerical and Sales	2	2232	223208	CIRURGIAO DENTISTA - CLINICO GERAL
Managers, Clerical and Sales	2	2232	223212	CIRURGIAO DENTISTA - ENDODONTISTA
Managers, Clerical and Sales	2	2232	223248	CIRURGIAO DENTISTA - PERIODONTISTA
Managers, Clerical and Sales	2	2234	223405	FARMACEUTICO
Managers, Clerical and Sales	2	2234	223410	FARMACEUTICO BIOQUIMICO
Managers, Clerical and Sales	2	2235	223505	ENFERMEIRO
Managers, Clerical and Sales	2	2235	223530	ENFERMEIRO DO TRABALHO
Managers, Clerical and Sales	2	2235	223550	ENFERMEIRO PSIQUIATRICO
Managers, Clerical and Sales	2	2236	223605	FISIOTERAPEUTA
Managers, Clerical and Sales	2	2236	223610	FONOAUDIOLOGO
Managers, Clerical and Sales	2	2236	223620	TERAPEUTA OCUPACIONAL
Managers, Clerical and Sales	2	2237	223710	NUTRICIONISTA
Managers, Clerical and Sales	3	2241	224120	PREPARADOR FISICO
Managers, Clerical and Sales	3	2241	224125	TECNICO DE DESPORTO INDIVIDUAL E COLETIVO (EXCETO FUTEBOL)
Managers, Clerical and Sales	3	2241	224135	TREINADOR PROFISSIONAL DE FUTEBOL
Managers, Clerical and Sales	2	2311	231105	PROFESSOR DE NIVEL SUPERIOR NA EDUCACAO INFANTIL (QUATRO A SEIS ANOS)
Managers, Clerical and Sales	2	2311	231110	PROFESSOR DE NIVEL SUPERIOR NA EDUCACAO INFANTIL (ZERO A TRES ANOS)
Managers, Clerical and Sales	2	2312	231205	PROFESSOR DA EDUCACAO DE JOVENS E ADULTOS DO ENSINO FUNDAMENTAL (PRIMEIRA A QUARTA SERIE)
Managers, Clerical and Sales	2	2312	231210	PROFESSOR DE NIVEL SUPERIOR DO ENSINO FUNDAMENTAL (PRIMEIRA A QUARTA SERIE)
Managers, Clerical and Sales	2	2313	231305	PROFESSOR DE CIENCIAS EXATAS E NATURAIS DO ENSINO FUNDAMENTAL
Managers, Clerical and Sales	2	2313	231315	PROFESSOR DE EDUCACAO FISICA DO ENSINO FUNDAMENTAL
Managers, Clerical and Sales	2	2313	231320	PROFESSOR DE GEOGRAFIA DO ENSINO FUNDAMENTAL
Managers, Clerical and Sales	2	2313	231325	PROFESSOR DE HISTORIA DO ENSINO FUNDAMENTAL
Managers, Clerical and Sales	2	2313	231340	PROFESSOR DE MATEMATICA DO ENSINO FUNDAMENTAL
Managers, Clerical and Sales	2	2321	232105	PROFESSOR DE ARTES NO ENSINO MEDIO
Managers, Clerical and Sales	2	2321	232110	PROFESSOR DE BIOLOGIA NO ENSINO MEDIO
Managers, Clerical and Sales	2	2321	232115	PROFESSOR DE DISCIPLINAS PEDAGOGICAS NO ENSINO MEDIO
Managers, Clerical and Sales	2	2321	232120	PROFESSOR DE EDUCACAO FISICA NO ENSINO MEDIO
Managers, Clerical and Sales	2	2321	232130	PROFESSOR DE FISICA NO ENSINO MEDIO
Managers, Clerical and Sales	2	2321	232135	PROFESSOR DE GEOGRAFIA NO ENSINO MEDIO
Managers, Clerical and Sales	2	2321	232140	PROFESSOR DE HISTORIA NO ENSINO MEDIO
Managers, Clerical and Sales	2	2321	232145	PROFESSOR DE LINGUA E LITERATURA BRASILEIRA NO ENSINO MEDIO
Managers, Clerical and Sales	2	2321	232155	PROFESSOR DE MATEMATICA NO ENSINO MEDIO
Managers, Clerical and Sales	2	2331	233105	PROFESSOR DA AREA DE MEIO AMBIENTE
Managers, Clerical and Sales	2	2331	233130	PROFESSOR DE TECNICAS INDUSTRIAIS
Managers, Clerical and Sales	2	2332	233215	PROFESSOR DE APRENDIZAGEM E TREINAMENTO COMERCIAL
Managers, Clerical and Sales	2	2332	233225	PROFESSOR INSTRUTOR DE ENSINO E APRENDIZAGEM EM SERVICOS
Managers, Clerical and Sales	2	2341	234125	PROFESSOR DE PESQUISA OPERACIONAL (NO ENSINO SUPERIOR)
Managers, Clerical and Sales	2	2344	234405	PROFESSOR DE CIENCIAS BIOLOGICAS DO ENSINO SUPERIOR
Managers, Clerical and Sales	2	2344	234410	PROFESSOR DE EDUCACAO FISICA NO ENSINO SUPERIOR
Managers, Clerical and Sales	2	2344	234415	PROFESSOR DE ENFERMAGEM DO ENSINO SUPERIOR
Managers, Clerical and Sales	2	2344	234440	PROFESSOR DE MEDICINA VETERINARIA
Managers, Clerical and Sales	2	2344	234445	PROFESSOR DE NUTRICAO
Managers, Clerical and Sales	2	2345	234505	PROFESSOR DE ENSINO SUPERIOR NA AREA DE DIDATICA
Managers, Clerical and Sales	2	2345	234510	PROFESSOR DE ENSINO SUPERIOR NA AREA DE ORIENTACAO EDUCACIONAL
Managers, Clerical and Sales	2	2345	234515	PROFESSOR DE ENSINO SUPERIOR NA AREA DE PESQUISA EDUCACIONAL
Managers, Clerical and Sales	2	2345	234520	PROFESSOR DE ENSINO SUPERIOR NA AREA DE PRATICA DE ENSINO
Managers, Clerical and Sales	2	2346	234616	PROFESSOR DE LINGUA INGLESA
Managers, Clerical and Sales	2	2346	234620	PROFESSOR DE LINGUA ESPANHOLA
Managers, Clerical and Sales	2	2346	234624	PROFESSOR DE LINGUA PORTUGUESA
Managers, Clerical and Sales	2	2346	234628	PROFESSOR DE LITERATURA BRASILEIRA
Managers, Clerical and Sales	2	2346	234652	PROFESSOR DE LITERATURA INGLESA
Managers, Clerical and Sales	2	2346	234664	PROFESSOR DE OUTRAS LINGUAS E LITERATURAS
Managers, Clerical and Sales	2	2347	234730	PROFESSOR DE DIREITO DO ENSINO SUPERIOR
Managers, Clerical and Sales	2	2348	234805	PROFESSOR DE ECONOMIA
Managers, Clerical and Sales	2	2348	234810	PROFESSOR DE ADMINISTRACAO
Managers, Clerical and Sales	2	2349	234910	PROFESSOR DE ARTES VISUAIS NO ENSINO SUPERIOR (ARTES PLASTICAS E MULTIMIDIA)
Managers, Clerical and Sales	2	2349	234915	PROFESSOR DE MUSICA NO ENSINO SUPERIOR
Managers, Clerical and Sales	2	2392	239215	PROFESSOR DE ALUNOS COM DEFICIENCIA MENTAL
Managers, Clerical and Sales	2	2392	239220	PROFESSOR DE ALUNOS COM DEFICIENCIA MULTIPLA
Managers, Clerical and Sales	2	2394	239405	COORDENADOR PEDAGOGICO
Managers, Clerical and Sales	2	2394	239410	ORIENTADOR EDUCACIONAL
Managers, Clerical and Sales	2	2394	239415	PEDAGOGO
Managers, Clerical and Sales	2	2410	241005	ADVOGADO
Managers, Clerical and Sales	2	2410	241010	ADVOGADO DE EMPRESA
Managers, Clerical and Sales	2	2410	241015	ADVOGADO (DIREITO CIVIL)
Managers, Clerical and Sales	2	2410	241040	CONSULTOR JURIDICO
Managers, Clerical and Sales	2	2413	241310	OFICIAL DO REGISTRO CIVIL DE PESSOAS JURIDICAS
Managers, Clerical and Sales	2	2413	241315	OFICIAL DO REGISTRO CIVIL DE PESSOAS NATURAIS
Managers, Clerical and Sales	2	2413	241330	OFICIAL DO REGISTRO DE TITULOS E DOCUMENTOS
Managers, Clerical and Sales	2	2413	241335	TABELIAO DE NOTAS
Managers, Clerical and Sales	2	2422	242210	PROCURADOR DE JUSTICA
Managers, Clerical and Sales	2	2424	242405	DEFENSOR PUBLICO
Managers, Clerical and Sales	2	2511	251105	ANTROPOLOGO
Managers, Clerical and Sales	2	2511	251110	ARQUEOLOGO
Managers, Clerical and Sales	2	2511	251120	SOCIOLOGO
Managers, Clerical and Sales	2	2512	251205	ECONOMISTA
Managers, Clerical and Sales	2	2512	251210	ECONOMISTA AGROINDUSTRIAL
Managers, Clerical and Sales	2	2513	251305	GEOGRAFO
Managers, Clerical and Sales	2	2515	251510	PSICOLOGO CLINICO
Managers, Clerical and Sales	2	2515	251530	PSICOLOGO SOCIAL
Managers, Clerical and Sales	2	2516	251605	ASSISTENTE SOCIAL
Managers, Clerical and Sales	2	2521	252105	ADMINISTRADOR
Managers, Clerical and Sales	2	2522	252205	AUDITOR (CONTADORES E AFINS)
Managers, Clerical and Sales	2	2522	252210	CONTADOR
Managers, Clerical and Sales	2	2522	252215	PERITO CONTABIL
Managers, Clerical and Sales	2	2523	252305	SECRETARIA EXECUTIVA
Managers, Clerical and Sales	2	2523	252310	SECRETARIO BILINGUE
Managers, Clerical and Sales	2	2523	252315	SECRETARIA TRILINGUE
Managers, Clerical and Sales	2	2524	252405	ANALISTA DE RECURSOS HUMANOS
Managers, Clerical and Sales	2	2525	252510	ANALISTA DE CAMBIO
Managers, Clerical and Sales	2	2525	252515	ANALISTA DE COBRANCA (INSTITUICOES FINANCEIRAS)
Managers, Clerical and Sales	2	2525	252525	ANALISTA DE CREDITO (INSTITUICOES FINANCEIRAS)
Managers, Clerical and Sales	2	2525	252540	ANALISTA DE PRODUTOS BANCARIOS
Managers, Clerical and Sales	2	2525	252545	ANALISTA FINANCEIRO (INSTITUICOES FINANCEIRAS)
Managers, Clerical and Sales	2	2531	253105	RELACOES PUBLICAS
Managers, Clerical and Sales	2	2531	253110	REDATOR DE PUBLICIDADE
Managers, Clerical and Sales	2	2531	253115	AGENTE PUBLICITARIO
Managers, Clerical and Sales	2	2531	253120	ANALISTA DE NEGOCIOS
Managers, Clerical and Sales	2	2531	253125	ANALISTA DE PESQUISA DE MERCADO
Managers, Clerical and Sales	2	2532	253215	GERENTE DE CONTAS - PESSOA FISICA E JURIDICA
Managers, Clerical and Sales	2	2532	253225	OPERADOR DE NEGOCIOS
Managers, Clerical and Sales	2	2541	254110	TECNICO DA RECEITA FEDERAL
Managers, Clerical and Sales	2	2543	254305	AUDITOR-FISCAL DO TRABALHO
Managers, Clerical and Sales	2	2543	254310	AGENTE DE HIGIENE E SEGURANCA
Managers, Clerical and Sales	2	2544	254405	FISCAL DE TRIBUTOS ESTADUAL
Managers, Clerical and Sales	2	2544	254410	FISCAL DE TRIBUTOS MUNICIPAL
Managers, Clerical and Sales	2	2611	261110	ASSESSOR DE IMPRENSA
Managers, Clerical and Sales	2	2611	261120	EDITOR
Managers, Clerical and Sales	2	2611	261125	JORNALISTA
Managers, Clerical and Sales	2	2611	261130	PRODUTOR DE TEXTO
Managers, Clerical and Sales	2	2611	261140	REVISOR
Managers, Clerical and Sales	2	2612	261205	BIBLIOTECARIO
Managers, Clerical and Sales	2	2612	261215	ANALISTA DE INFORMACOES (PESQUISADOR DE INFORMACOES DE REDE)
Managers, Clerical and Sales	2	2613	261305	ARQUIVISTA
Managers, Clerical and Sales	2	2614	261410	INTERPRETE
Managers, Clerical and Sales	2	2615	261505	AUTOR-ROTEIRISTA
Managers, Clerical and Sales	2	2615	261515	ESCRITOR DE FICCAO
Managers, Clerical and Sales	2	2616	261610	EDITOR DE LIVRO
Managers, Clerical and Sales	2	2617	261715	LOCUTOR DE RADIO E TELEVISAO
Managers, Clerical and Sales	2	2617	261720	LOCUTOR PUBLICITARIO DE RADIO E TELEVISAO
Managers, Clerical and Sales	2	2618	261805	FOTOGRAFO
Managers, Clerical and Sales	2	2618	261810	FOTOGRAFO PUBLICITARIO
Managers, Clerical and Sales	2	2618	261815	FOTOGRAFO RETRATISTA
Managers, Clerical and Sales	2	2618	261820	REPOTER FOTOGRAFICO
Managers, Clerical and Sales	2	2621	262105	EMPRESARIO DE ESPETACULO
Managers, Clerical and Sales	2	2621	262110	PRODUTOR CINEMATOGRAFICO
Managers, Clerical and Sales	2	2621	262115	PRODUTOR DE RADIO
Managers, Clerical and Sales	2	2621	262120	PRODUTOR DE TEATRO
Managers, Clerical and Sales	2	2622	262210	DIRETOR DE PROGRAMAS DE RADIO
Managers, Clerical and Sales	2	2623	262315	CENOGRAFO DE EVENTOS
Managers, Clerical and Sales	2	2623	262330	DIRETOR DE ARTE
Managers, Clerical and Sales	2	2624	262405	ARTISTA (ARTES VISUAIS)
Managers, Clerical and Sales	2	2624	262410	DESENHISTA INDUSTRIAL (DESIGNER)
Managers, Clerical and Sales	2	2626	262605	COMPOSITOR
Managers, Clerical and Sales	2	2626	262610	MUSICO ARRANJADOR
Managers, Clerical and Sales	2	2626	262620	MUSICOLOGO
Managers, Clerical and Sales	2	2627	262705	MUSICO INTERPRETE CANTOR
Managers, Clerical and Sales	2	2627	262710	MUSICO INTERPRETE INSTRUMENTISTA
Managers, Clerical and Sales	2	2628	262810	BAILARINO (EXCETO DANCAS POPULARES)
Managers, Clerical and Sales	2	2628	262830	PROFESSOR DE DANCA
Managers, Clerical and Sales	2	2629	262905	DECORADOR DE INTERIORES DE NIVEL SUPERIOR
Managers, Clerical and Sales	2	2631	263105	MINISTRO DE CULTO RELIGIOSO
Managers, Clerical and Sales	2	2631	263110	MISSIONARIO
Managers, Clerical and Sales	2	2631	263115	TEOLOGO
Managers, Clerical and Sales	3	3001	300105	TECNICO EM MECATRONICA - AUTOMACAO DA MANUFATURA
Managers, Clerical and Sales	3	3003	300305	TECNICO EM ELETROMECANICA
Managers, Clerical and Sales	3	3011	301105	TECNICO DE LABORATORIO INDUSTRIAL
Managers, Clerical and Sales	3	3011	301110	TECNICO DE LABORATORIO DE ANALISES FISICO-QUIMICAS (MATERIAIS DE CONSTRUCAO)
Managers, Clerical and Sales	3	3111	311105	TECNICO QUIMICO
Managers, Clerical and Sales	3	3111	311110	TECNICO DE CELULOSE E PAPEL
Managers, Clerical and Sales	3	3113	311305	TECNICO EM MATERIAIS, PRODUTOS CERAMICOS E VIDROS
Managers, Clerical and Sales	3	3114	311410	TECNICO EM PLASTICO
Managers, Clerical and Sales	3	3115	311505	TECNICO DE CONTROLE DE MEIO AMBIENTE
Managers, Clerical and Sales	3	3115	311520	TECNICO EM TRATAMENTO DE EFLUENTES
Managers, Clerical and Sales	3	3116	311615	TECNICO TEXTIL DE FIACAO
Managers, Clerical and Sales	3	3116	311625	TECNICO TEXTIL DE TECELAGEM
Managers, Clerical and Sales	3	3117	311710	COLORISTA TEXTIL
Managers, Clerical and Sales	3	3117	311715	PREPARADOR DE TINTAS
Managers, Clerical and Sales	3	3121	312105	TECNICO DE OBRAS CIVIS
Managers, Clerical and Sales	3	3122	312205	TECNICO DE ESTRADAS
Managers, Clerical and Sales	3	3122	312210	TECNICO DE SANEAMENTO
Managers, Clerical and Sales	3	3123	312305	TECNICO EM AGRIMENSURA
Managers, Clerical and Sales	3	3123	312320	TOPOGRAFO
Managers, Clerical and Sales	3	3131	313105	ELETROTECNICO
Managers, Clerical and Sales	3	3131	313110	ELETROTECNICO (PRODUCAO DE ENERGIA)
Managers, Clerical and Sales	3	3131	313115	ELETROTENICO NA FABRICACAO, MONTAGEM E INSTALACAO DE MAQUINAS E EQUIPAMENTOS
Managers, Clerical and Sales	3	3131	313120	TECNICO DE MANUTENCAO ELETRICA
Managers, Clerical and Sales	3	3131	313125	TECNICO DE MANUTENCAO ELETRICA DE MAQUINA
Managers, Clerical and Sales	3	3131	313130	TECNICO ELETRICISTA
Managers, Clerical and Sales	3	3132	313205	TECNICO DE MANUTENCAO ELETRONICA
Managers, Clerical and Sales	3	3132	313210	TECNICO DE MANUTENCAO ELETRONICA (CIRCUITOS DE MAQUINAS COM COMANDO NUMERICO)
Managers, Clerical and Sales	3	3132	313215	TECNICO ELETRONICO
Managers, Clerical and Sales	3	3132	313220	TECNICO EM MANUTENCAO DE EQUIPAMENTOS DE INFORMATICA
Managers, Clerical and Sales	3	3133	313305	TECNICO DE COMUNICACAO DE DADOS
Managers, Clerical and Sales	3	3133	313310	TECNICO DE REDE (TELECOMUNICACOES)
Managers, Clerical and Sales	3	3133	313315	TECNICO DE TELECOMUNICACOES (TELEFONIA)
Managers, Clerical and Sales	3	3134	313410	TECNICO EM INSTRUMENTACAO
Managers, Clerical and Sales	3	3134	313415	ENCARREGADO DE MANUTENCAO DE INSTRUMENTOS DE CONTROLE, MEDICAO E SIMILARES
Managers, Clerical and Sales	3	3141	314105	TECNICO EM MECANICA DE PRECISAO
Managers, Clerical and Sales	3	3141	314110	TECNICO MECANICO
Managers, Clerical and Sales	3	3141	314115	TECNICO MECANICO (CALEFACAO, VENTILACAO E REFRIGERACAO)
Managers, Clerical and Sales	3	3141	314125	TECNICO MECANICO (MOTORES)
Managers, Clerical and Sales	3	3142	314210	TECNICO MECANICO NA MANUTENCAO DE FERRAMENTAS
Managers, Clerical and Sales	3	3143	314305	TECNICO EM AUTOMOBILISTICA
Managers, Clerical and Sales	3	3144	314405	TECNICO DE MANUTENCAO DE SISTEMAS E INSTRUMENTOS
Managers, Clerical and Sales	3	3144	314410	TECNICO EM MANUTENCAO DE MAQUINAS
Managers, Clerical and Sales	3	3146	314615	TECNICO EM ESTRUTURAS METALICAS
Managers, Clerical and Sales	3	3146	314620	TECNICO EM SOLDAGEM
Managers, Clerical and Sales	3	3147	314715	TECNICO DE FUNDICAO EM SIDERURGIA
Managers, Clerical and Sales	3	3147	314725	TECNICO DE REDUCAO NA SIDERURGIA (PRIMEIRA FUSAO)
Managers, Clerical and Sales	3	3147	314730	TECNICO DE REFRATARIO EM SIDERURGIA
Managers, Clerical and Sales	3	3161	316115	TECNICO EM GEOQUIMICA
Managers, Clerical and Sales	3	3171	317105	PROGRAMADOR DE INTERNET
Managers, Clerical and Sales	3	3171	317110	PROGRAMADOR DE SISTEMAS DE INFORMACAO
Managers, Clerical and Sales	3	3171	317115	PROGRAMADOR DE MAQUINAS - FERRAMENTA COM COMANDO NUMERICO
Managers, Clerical and Sales	3	3171	317120	PROGRAMADOR DE MULTIMIDIA
Managers, Clerical and Sales	3	3172	317205	OPERADOR DE COMPUTADOR (INCLUSIVE MICROCOMPUTADOR)
Managers, Clerical and Sales	3	3172	317210	TECNICO DE APOIO AO USUARIO DE INFORMATICA (HELPDESK)
Managers, Clerical and Sales	3	3180	318005	DESENHISTA TECNICO
Managers, Clerical and Sales	3	3180	318010	DESENHISTA COPISTA
Managers, Clerical and Sales	3	3180	318015	DESENHISTA DETALHISTA
Managers, Clerical and Sales	3	3181	318105	DESENHISTA TECNICO (ARQUITETURA)
Managers, Clerical and Sales	3	3183	318305	DESENHISTA TECNICO (ELETRICIDADE E ELETRONICA)
Managers, Clerical and Sales	3	3184	318405	DESENHISTA TECNICO (ARTES GRAFICAS)
Managers, Clerical and Sales	3	3184	318430	DESENHISTA TECNICO DE EMBALAGENS, MAQUETES E LEIAUTES
Managers, Clerical and Sales	3	3185	318505	DESENHISTA PROJETISTA DE ARQUITETURA
Managers, Clerical and Sales	3	3185	318510	DESENHISTA PROJETISTA DE CONSTRUCAO CIVIL
Managers, Clerical and Sales	3	3186	318605	DESENHISTA PROJETISTA DE MAQUINAS
Managers, Clerical and Sales	3	3186	318610	DESENHISTA PROJETISTA MECANICO
Managers, Clerical and Sales	3	3188	318805	PROJETISTA DE MOVEIS
Managers, Clerical and Sales	3	3188	318810	MODELISTA DE ROUPAS
Managers, Clerical and Sales	3	3188	318815	MODELISTA DE CALCADOS
Managers, Clerical and Sales	2	3221	322105	ACUPUNTURISTA
Managers, Clerical and Sales	2	3221	322110	PODOLOGO
Managers, Clerical and Sales	2	3221	322115	QUIROPRAXISTA
Managers, Clerical and Sales	3	3222	322205	TECNICO DE ENFERMAGEM
Managers, Clerical and Sales	3	3222	322210	TECNICO DE ENFERMAGEM DE TERAPIA INTENSIVA
Managers, Clerical and Sales	3	3222	322215	TECNICO DE ENFERMAGEM DO TRABALHO
Managers, Clerical and Sales	3	3222	322225	INSTRUMENTADOR CIRURGICO
Managers, Clerical and Sales	3	3222	322230	AUXILIAR DE ENFERMAGEM
Managers, Clerical and Sales	3	3224	322405	TECNICO EM HIGIENE DENTAL
Managers, Clerical and Sales	3	3224	322410	PROTETICO DENTARIO
Managers, Clerical and Sales	3	3224	322415	ATENDENTE DE CONSULTORIO DENTARIO
Managers, Clerical and Sales	3	3224	322420	AUXILIAR DE PROTESE DENTARIA
Managers, Clerical and Sales	3	3226	322605	TECNICO DE IMOBILIZACAO ORTOPEDICA
Managers, Clerical and Sales	3	3241	324115	TECNICO EM RADIOLOGIA E IMAGENOLOGIA
Managers, Clerical and Sales	3	3242	324210	AUXILIAR TECNICO EM PATOLOGIA CLINICA
Managers, Clerical and Sales	3	3251	325105	AUXILIAR TECNICO EM LABORATORIO DE FARMACIA
Managers, Clerical and Sales	3	3251	325110	TECNICO EM LABORATORIO DE FARMACIA
Managers, Clerical and Sales	3	3252	325205	TECNICO DE ALIMENTOS
Managers, Clerical and Sales	3	3281	328110	TAXIDERMISTA
Managers, Clerical and Sales	3	3311	331105	PROFESSOR DE NIVEL MEDIO NA EDUCACAO INFANTIL
Managers, Clerical and Sales	3	3311	331110	AUXILIAR DE DESENVOLVIMENTO INFANTIL
Managers, Clerical and Sales	3	3312	331205	PROFESSOR DE NIVEL MEDIO NO ENSINO FUNDAMENTAL
Managers, Clerical and Sales	3	3313	331305	PROFESSOR DE NIVEL MEDIO NO ENSINO PROFISSIONALIZANTE
Managers, Clerical and Sales	3	3321	332105	PROFESSOR LEIGO NO ENSINO FUNDAMENTAL
Managers, Clerical and Sales	3	3322	332205	PROFESSOR PRATICO NO ENSINO PROFISSIONALIZANTE
Managers, Clerical and Sales	3	3331	333105	INSTRUTOR DE AUTO-ESCOLA
Managers, Clerical and Sales	3	3331	333110	INSTRUTOR DE CURSOS LIVRES
Managers, Clerical and Sales	3	3331	333115	PROFESSORES DE CURSOS LIVRES
Managers, Clerical and Sales	3	3341	334105	INSPETOR DE ALUNOS DE ESCOLA PRIVADA
Managers, Clerical and Sales	3	3341	334110	INSPETOR DE ALUNOS DE ESCOLA PUBLICA
Managers, Clerical and Sales	3	3412	341215	MESTRE FLUVIAL
Managers, Clerical and Sales	3	3412	341230	PILOTO FLUVIAL
Managers, Clerical and Sales	3	3413	341315	ELETRICISTA DE BORDO
Managers, Clerical and Sales	3	3421	342105	ANALISTA DE TRANSPORTE EM COMERCIO EXTERIOR
Managers, Clerical and Sales	3	3421	342110	OPERADOR DE TRANSPORTE MULTIMODAL
Managers, Clerical and Sales	3	3421	342115	CONTROLADOR DE SERVICOS DE MAQUINAS E VEICULOS
Managers, Clerical and Sales	3	3421	342120	AFRETADOR
Managers, Clerical and Sales	3	3422	342205	AJUDANTE DE DESPACHANTE ADUANEIRO
Managers, Clerical and Sales	3	3422	342210	DESPACHANTE ADUANEIRO
Managers, Clerical and Sales	3	3423	342305	CHEFE DE SERVICO DE TRANSPORTE RODOVIARIO (PASSAGEIROS E CARGAS)
Managers, Clerical and Sales	3	3423	342310	INSPETOR DE SERVICOS DE TRANSPORTES RODOVIARIOS (PASSAGEIROS E CARGAS)
Managers, Clerical and Sales	3	3423	342315	SUPERVISOR DE CARGA E DESCARGA
Managers, Clerical and Sales	3	3424	342405	AGENTE DE ESTACAO (FERROVIA E METRO)
Managers, Clerical and Sales	3	3424	342410	OPERADOR DE CENTRO DE CONTROLE (FERROVIA E METRO)
Managers, Clerical and Sales	3	3425	342505	CONTROLADOR DE TRAFEGO AEREO
Managers, Clerical and Sales	3	3425	342535	OPERADOR DE ATENDIMENTO AEROVIARIO
Managers, Clerical and Sales	3	3426	342610	SUPERVISOR DE OPERACOES PORTUARIAS
Managers, Clerical and Sales	3	3511	351105	TECNICO DE CONTABILIDADE
Managers, Clerical and Sales	3	3511	351110	CHEFE DE CONTABILIDADE (TECNICO)
Managers, Clerical and Sales	3	3511	351115	CONSULTOR CONTABIL (TECNICO)
Managers, Clerical and Sales	3	3513	351305	TECNICO EM ADMINISTRACAO
Managers, Clerical and Sales	3	3513	351310	TECNICO EM ADMINISTRACAO DE COMERCIO EXTERIOR
Managers, Clerical and Sales	3	3513	351315	AGENTE DE RECRUTAMENTO E SELECAO
Managers, Clerical and Sales	3	3514	351405	ESCREVENTE
Managers, Clerical and Sales	3	3514	351420	ESCRIVAO DE POLICIA
Managers, Clerical and Sales	3	3514	351425	OFICIAL DE JUSTICA
Managers, Clerical and Sales	3	3514	351430	AUXILIAR DE SERVICOS JURIDICOS
Managers, Clerical and Sales	3	3516	351605	TECNICO EM SEGURANCA NO TRABALHO
Managers, Clerical and Sales	3	3517	351705	ANALISTA DE SEGUROS (TECNICO)
Managers, Clerical and Sales	3	3517	351715	ASSISTENTE COMERCIAL DE SEGUROS
Managers, Clerical and Sales	3	3517	351720	ASSISTENTE TECNICO DE SEGUROS
Managers, Clerical and Sales	3	3517	351740	TECNICO DE SEGUROS
Managers, Clerical and Sales	3	3522	352205	AGENTE DE DEFESA AMBIENTAL
Managers, Clerical and Sales	3	3522	352210	AGENTE DE SAUDE PUBLICA
Managers, Clerical and Sales	3	3523	352310	AGENTE FISCAL DE QUALIDADE
Managers, Clerical and Sales	3	3532	353205	TECNICO DE OPERACOES E SERVICOS BANCARIOS - CAMBIO
Managers, Clerical and Sales	3	3532	353225	TECNICO DE OPERACOES E SERVICOS BANCARIOS - RENDA FIXA E VARIAVEL
Managers, Clerical and Sales	3	3532	353230	TESOUREIRO DE BANCO
Managers, Clerical and Sales	3	3532	353235	CHEFE DE SERVICOS BANCARIOS
Managers, Clerical and Sales	3	3541	354110	AGENCIADOR DE PROPAGANDA
Managers, Clerical and Sales	3	3541	354120	AGENTE DE VENDAS DE SERVICOS
Managers, Clerical and Sales	3	3541	354125	ASSISTENTE DE VENDAS
Managers, Clerical and Sales	3	3541	354130	PROMOTOR DE VENDAS ESPECIALIZADO
Managers, Clerical and Sales	3	3541	354135	TECNICO DE VENDAS
Managers, Clerical and Sales	3	3541	354140	TECNICO EM ATENDIMENTO E VENDAS
Managers, Clerical and Sales	3	3541	354145	VENDEDOR PRACISTA
Managers, Clerical and Sales	3	3542	354205	COMPRADOR
Managers, Clerical and Sales	3	3542	354210	SUPERVISOR DE COMPRAS
Managers, Clerical and Sales	3	3543	354305	ANALISTA DE EXPORTACAO E IMPORTACAO
Managers, Clerical and Sales	3	3544	354405	LEILOEIRO
Managers, Clerical and Sales	3	3545	354505	CORRETOR DE SEGUROS
Managers, Clerical and Sales	3	3546	354605	CORRETOR DE IMOVEIS
Managers, Clerical and Sales	3	3547	354705	REPRESENTANTE COMERCIAL AUTONOMO
Managers, Clerical and Sales	3	3548	354805	TECNICO EM TURISMO
Managers, Clerical and Sales	3	3548	354815	AGENTE DE VIAGEM
Managers, Clerical and Sales	3	3548	354820	ORGANIZADOR DE EVENTO
Managers, Clerical and Sales	3	3711	371105	AUXILIAR DE BIBLIOTECA
Managers, Clerical and Sales	3	3713	371310	TECNICO GRAFICO
Managers, Clerical and Sales	3	3714	371405	RECREADOR DE ACANTONAMENTO
Managers, Clerical and Sales	3	3714	371410	RECREADOR
Managers, Clerical and Sales	3	3721	372110	ILUMINADOR (TELEVISAO)
Managers, Clerical and Sales	3	3721	372115	OPERADOR DE CAMERA DE TELEVISAO
Managers, Clerical and Sales	3	3722	372205	OPERADOR DE REDE DE TELEPROCESSAMENTO
Managers, Clerical and Sales	3	3731	373105	OPERADOR DE AUDIO DE CONTINUIDADE (RADIO)
Managers, Clerical and Sales	3	3731	373125	OPERADOR DE TRANSMISSOR DE RADIO
Managers, Clerical and Sales	3	3732	373215	TECNICO EM OPERACAO DE EQUIPAMENTOS DE TRANSMISSAO/RECEPCAO DE TELEVISAO
Managers, Clerical and Sales	3	3741	374105	TECNICO EM GRAVACAO DE AUDIO
Managers, Clerical and Sales	3	3741	374110	TECNICO EM INSTALACAO DE EQUIPAMENTOS DE AUDIO
Managers, Clerical and Sales	3	3741	374125	TECNICO EM SONORIZACAO
Managers, Clerical and Sales	3	3741	374130	TECNICO EM MIXAGEM DE AUDIO
Managers, Clerical and Sales	3	3741	374135	PROJETISTA DE SISTEMAS DE AUDIO
Managers, Clerical and Sales	3	3741	374140	MICROFONISTA
Managers, Clerical and Sales	3	3744	374405	EDITOR DE TV E VIDEO
Managers, Clerical and Sales	3	3751	375105	DESIGNER DE INTERIORES
Managers, Clerical and Sales	3	3751	375110	DESIGNER DE VITRINES
Managers, Clerical and Sales	3	3762	376205	ACROBATA
Managers, Clerical and Sales	3	3762	376240	MALABARISTA
Managers, Clerical and Sales	3	3763	376305	APRESENTADOR DE EVENTOS
Managers, Clerical and Sales	3	3763	376315	APRESENTADOR DE PROGRAMAS DE RADIO
Managers, Clerical and Sales	3	3764	376405	MODELO ARTISTICO
Managers, Clerical and Sales	3	3764	376410	MODELO DE MODAS
Managers, Clerical and Sales	3	3771	377105	ATLETA PROFISSIONAL (OUTRAS MODALIDADES)
Managers, Clerical and Sales	3	3771	377110	ATLETA PROFISSIONAL DE FUTEBOL
Managers, Clerical and Sales	3	3771	377130	JOQUEI
Managers, Clerical and Sales	3	3772	377205	ARBITRO DESPORTIVO
Managers, Clerical and Sales	3	3911	391110	CRONOMETRISTA
Managers, Clerical and Sales	3	3911	391115	CONTROLADOR DE ENTRADA E SAIDA
Managers, Clerical and Sales	3	3911	391120	PLANEJISTA
Managers, Clerical and Sales	3	3911	391125	TECNICO DE PLANEJAMENTO DE PRODUCAO
Managers, Clerical and Sales	3	3911	391135	TECNICO DE MATERIA-PRIMA E MATERIAL
Managers, Clerical and Sales	3	3912	391205	INSPETOR DE QUALIDADE
Managers, Clerical and Sales	3	3912	391210	TECNICO DE GARANTIA DA QUALIDADE
Managers, Clerical and Sales	3	3912	391215	OPERADOR DE INSPECAO DE QUALIDADE
Managers, Clerical and Sales	3	3912	391220	TECNICO DE PAINEL DE CONTROLE
Managers, Clerical and Sales	3	3912	391225	ESCOLHEDOR DE PAPEL
Managers, Clerical and Sales	3	3912	391230	TECNICO OPERACIONAL DE SERVICOS DE CORREIOS
Managers, Clerical and Sales	4	4101	410105	SUPERVISOR ADMINISTRATIVO
Managers, Clerical and Sales	4	4102	410205	SUPERVISOR DE ALMOXARIFADO
Managers, Clerical and Sales	4	4102	410225	SUPERVISOR DE CREDITO E COBRANCA
Managers, Clerical and Sales	4	4102	410235	SUPERVISOR DE TESOURARIA
Managers, Clerical and Sales	4	4110	411005	AUXILIAR DE ESCRITORIO, EM GERAL
Managers, Clerical and Sales	4	4110	411010	ASSISTENTE ADMINISTRATIVO
Managers, Clerical and Sales	4	4110	411020	AUXILIAR DE JUDICIARIO
Managers, Clerical and Sales	4	4110	411025	AUXILIAR DE CARTORIO
Managers, Clerical and Sales	4	4110	411030	AUXILIAR DE PESSOAL
Managers, Clerical and Sales	4	4110	411035	AUXILIAR DE ESTATISTICA
Managers, Clerical and Sales	4	4110	411040	AUXILIAR DE SEGUROS
Managers, Clerical and Sales	4	4110	411045	AUXILIAR DE SERVICOS DE IMPORTACAO E EXPORTACAO
Managers, Clerical and Sales	4	4121	412110	DIGITADOR
Managers, Clerical and Sales	4	4121	412120	SUPERVISOR DE DIGITACAO E OPERACAO
Managers, Clerical and Sales	4	4122	412205	CONTINUO
Managers, Clerical and Sales	4	4131	413105	ANALISTA DE FOLHA DE PAGAMENTO
Managers, Clerical and Sales	4	4131	413110	AUXILIAR DE CONTABILIDADE
Managers, Clerical and Sales	4	4131	413115	AUXILIAR DE FATURAMENTO
Managers, Clerical and Sales	4	4132	413205	ATENDENTE DE AGENCIA
Managers, Clerical and Sales	4	4132	413210	CAIXA DE BANCO
Managers, Clerical and Sales	4	4132	413220	CONFERENTE DE SERVICOS BANCARIOS
Managers, Clerical and Sales	4	4132	413225	ESCRITURARIO DE BANCO
Managers, Clerical and Sales	4	4132	413230	OPERADOR DE COBRANCA BANCARIA
Managers, Clerical and Sales	4	4141	414105	ALMOXARIFE
Managers, Clerical and Sales	4	4141	414110	ARMAZENISTA
Managers, Clerical and Sales	4	4141	414115	BALANCEIRO
Managers, Clerical and Sales	4	4142	414205	APONTADOR DE MAO-DE-OBRA
Managers, Clerical and Sales	4	4142	414210	APONTADOR DE PRODUCAO
Managers, Clerical and Sales	4	4142	414215	CONFERENTE DE CARGA E DESCARGA
Managers, Clerical and Sales	4	4151	415130	OPERADOR DE MAQUINA COPIADORA (EXCETO OPERADOR DE GRAFICA RAPIDA)
Managers, Clerical and Sales	4	4152	415205	CARTEIRO
Managers, Clerical and Sales	4	4201	420135	SUPERVISOR DE TELEMARKETING E ATENDIMENTO
Managers, Clerical and Sales	4	4211	421105	ATENDENTE COMERCIAL (AGENCIA POSTAL)
Managers, Clerical and Sales	4	4211	421110	BILHETEIRO DE TRANSPORTES COLETIVOS
Managers, Clerical and Sales	4	4211	421115	BILHETEIRO NO SERVICO DE DIVERSOES
Managers, Clerical and Sales	4	4211	421125	OPERADOR DE CAIXA
Managers, Clerical and Sales	4	4212	421205	RECEBEDOR DE APOSTAS (LOTERIA)
Managers, Clerical and Sales	4	4213	421305	COBRADOR EXTERNO
Managers, Clerical and Sales	4	4213	421310	COBRADOR INTERNO
Managers, Clerical and Sales	4	4221	422105	RECEPCIONISTA, EM GERAL
Managers, Clerical and Sales	4	4221	422110	RECEPCIONISTA DE CONSULTORIO MEDICO OU DENTARIO
Managers, Clerical and Sales	4	4221	422120	RECEPCIONISTA DE HOTEL
Managers, Clerical and Sales	4	4221	422125	RECEPCIONISTA DE BANCO
Managers, Clerical and Sales	4	4222	422205	TELEFONISTA
Managers, Clerical and Sales	4	4222	422210	TELEOPERADOR
Managers, Clerical and Sales	4	4222	422215	MONITOR DE TELEATENDIMENTO
Managers, Clerical and Sales	4	4222	422220	OPERADOR DE RADIO-CHAMADA
Managers, Clerical and Sales	4	4223	422305	OPERADOR DE TELEMARKETING ATIVO
Managers, Clerical and Sales	4	4223	422310	OPERADOR DE TELEMARKETING ATIVO E RECEPTIVO
Managers, Clerical and Sales	4	4223	422315	OPERADOR DE TELEMARKETING RECEPTIVO
Managers, Clerical and Sales	4	4223	422320	OPERADOR DE TELEMARKETING TECNICO
Managers, Clerical and Sales	4	4231	423105	DESPACHANTE DOCUMENTALISTA
Managers, Clerical and Sales	4	4241	424120	ENTREVISTADOR DE PRECOS
Managers, Clerical and Sales	4	4241	424125	ESCRITURARIO EM ESTATISTICA
Managers, Clerical and Sales	5	5101	510105	SUPERVISOR DE TRANSPORTES
Managers, Clerical and Sales	5	5101	510110	ADMINISTRADOR DE EDIFICIOS
Managers, Clerical and Sales	5	5101	510120	CHEFE DE PORTARIA DE HOTEL
Managers, Clerical and Sales	5	5101	510125	CHEFE DE COZINHA
Managers, Clerical and Sales	5	5101	510130	CHEFE DE BAR
Managers, Clerical and Sales	5	5103	510310	SUPERVISOR DE VIGILANTES
Managers, Clerical and Sales	5	5111	511105	COMISSARIO DE VOO
Managers, Clerical and Sales	5	5112	511205	FISCAL DE TRANSPORTES COLETIVOS (EXCETO TREM)
Managers, Clerical and Sales	5	5112	511210	DESPACHANTE DE TRANSPORTES COLETIVOS (EXCETO TREM)
Managers, Clerical and Sales	5	5112	511215	COBRADOR DE TRANSPORTES COLETIVOS (EXCETO TREM)
Managers, Clerical and Sales	5	5114	511405	GUIA DE TURISMO
Managers, Clerical and Sales	5	5132	513205	COZINHEIRO GERAL
Managers, Clerical and Sales	5	5132	513210	COZINHEIRO DO SERVICO DOMESTICO
Managers, Clerical and Sales	5	5132	513215	COZINHEIRO INDUSTRIAL
Managers, Clerical and Sales	5	5132	513220	COZINHEIRO DE HOSPITAL
Managers, Clerical and Sales	5	5134	513405	GARCOM
Managers, Clerical and Sales	5	5134	513420	BARMAN
Managers, Clerical and Sales	5	5134	513425	COPEIRO
Managers, Clerical and Sales	5	5134	513430	COPEIRO DE HOSPITAL
Managers, Clerical and Sales	5	5134	513435	ATENDENTE DE LANCHONETE
Managers, Clerical and Sales	5	5141	514105	ASCENSORISTA
Managers, Clerical and Sales	5	5141	514110	GARAGISTA
Managers, Clerical and Sales	5	5141	514120	ZELADOR DE EDIFICIO
Managers, Clerical and Sales	5	5142	514225	TRABALHADOR DE SERVICOS DE MANUTENCAO DE EDIFICIOS E LOGRADOUROS
Managers, Clerical and Sales	3	5151	515105	AGENTE COMUNITARIO DE SAUDE
Managers, Clerical and Sales	3	5151	515110	ATENDENTE DE ENFERMAGEM
Managers, Clerical and Sales	3	5152	515205	AUXILIAR DE BANCO DE SANGUE
Managers, Clerical and Sales	3	5152	515210	AUXILIAR DE FARMACIA DE MANIPULACAO
Managers, Clerical and Sales	3	5152	515215	AUXILIAR DE LABORATORIO DE ANALISES CLINICAS
Managers, Clerical and Sales	3	5152	515225	AUXILIAR DE PRODUCAO FARMACEUTICA
Managers, Clerical and Sales	5	5161	516105	BARBEIRO
Managers, Clerical and Sales	5	5161	516110	CABELEIREIRO
Managers, Clerical and Sales	5	5161	516115	ESTETICISTA
Managers, Clerical and Sales	5	5161	516120	MANICURE
Managers, Clerical and Sales	5	5161	516125	MAQUIADOR
Managers, Clerical and Sales	5	5161	516135	MASSAGISTA
Managers, Clerical and Sales	5	5162	516205	BABA
Managers, Clerical and Sales	5	5162	516210	CUIDADOR DE IDOSOS
Managers, Clerical and Sales	5	5163	516330	TINGIDOR DE ROUPAS
Managers, Clerical and Sales	5	5163	516335	CONFERENTE-EXPEDIDOR DE ROUPAS (LAVANDERIAS)
Managers, Clerical and Sales	5	5163	516340	ATENDENTE DE LAVANDERIA
Managers, Clerical and Sales	5	5163	516345	AUXILIAR DE LAVANDERIA
Managers, Clerical and Sales	5	5165	516505	AGENTE FUNERARIO
Managers, Clerical and Sales	5	5166	516605	OPERADOR DE FORNO (SERVICOS FUNERARIOS)
Managers, Clerical and Sales	5	5166	516610	SEPULTADOR
Managers, Clerical and Sales	5	5168	516805	ESOTERICO
Managers, Clerical and Sales	5	5174	517405	PORTEIRO (HOTEL)
Managers, Clerical and Sales	5	5174	517410	PORTEIRO DE EDIFICIOS
Managers, Clerical and Sales	5	5174	517415	PORTEIRO DE LOCAIS DE DIVERSAO
Managers, Clerical and Sales	5	5191	519110	MOTOCICLISTA NO TRANSPORTE DE DOCUMENTOS E PEQUENOS VOLUMES
Managers, Clerical and Sales	5	5198	519805	PROFISSIONAL DO SEXO
Managers, Clerical and Sales	5	5199	519910	CONTROLADOR DE PRAGAS
Managers, Clerical and Sales	5	5199	519925	GUARDADOR DE VEICULOS
Managers, Clerical and Sales	5	5199	519940	LEITURISTA
Managers, Clerical and Sales	5	5199	519945	RECEPCIONISTA DE CASAS DE ESPETACULOS
Managers, Clerical and Sales	5	5201	520110	SUPERVISOR DE VENDAS COMERCIAL
Managers, Clerical and Sales	5	5211	521105	VENDEDOR EM COMERCIO ATACADISTA
Managers, Clerical and Sales	5	5211	521110	VENDEDOR DE COMERCIO VAREJISTA
Managers, Clerical and Sales	5	5211	521115	PROMOTOR DE VENDAS
Managers, Clerical and Sales	5	5211	521125	REPOSITOR DE MERCADORIAS
Managers, Clerical and Sales	5	5211	521130	ATENDENTE DE FARMACIA - BALCONISTA
Managers, Clerical and Sales	5	5211	521135	FRENTISTA
Managers, Clerical and Sales	5	5231	523105	INSTALADOR DE CORTINAS E PERSIANAS, PORTAS SANFONADAS E BOXE
Managers, Clerical and Sales	5	5231	523110	INSTALADOR DE SOM E ACESSORIOS DE VEICULOS
Managers, Clerical and Sales	5	5231	523115	CHAVEIRO
Managers, Clerical and Sales	5	5241	524105	VENDEDOR EM DOMICILIO
Managers, Clerical and Sales	5	5242	524205	FEIRANTE
Managers, Clerical and Sales	5	5242	524210	JORNALEIRO (EM BANCA DE JORNAL)
Managers, Clerical and Sales	5	5242	524215	VENDEDOR PERMISSIONARIO
Managers, Clerical and Sales	5	5243	524305	VENDEDOR AMBULANTE
Managers, Clerical and Sales	5	5243	524310	PIPOQUEIRO AMBULANTE
Managers, Clerical and Sales	3	8181	818105	ASSISTENTE DE LABORATORIO INDUSTRIAL
Managers, Clerical and Sales	3	8181	818110	AUXILIAR DE LABORATORIO DE ANALISES FISICO-QUIMICAS
Managers, Clerical and Sales	3	8622	862205	OPERADOR DE ESTACAO DE CAPTACAO, TRATAMENTO E DISTRIBUICAO DE AGUA
Managers, Clerical and Sales	3	8623	862305	OPERADOR DE ESTACAO DE TRATAMENTO DE AGUA E EFLUENTES
Metal and Machine Operators	83	7821	782105	OPERADOR DE DRAGA
Metal and Machine Operators	83	7832	783220	ESTIVADOR
Metal and Machine Operators	81	6321	632120	OPERADOR DE MOTOSSERRA
Metal and Machine Operators	81	7112	711205	OPERADOR DE CAMINHAO (MINAS E PEDREIRAS)
Metal and Machine Operators	81	7112	711210	OPERADOR DE CARREGADEIRA
Metal and Machine Operators	81	7112	711215	OPERADOR DE MAQUINA CORTADORA (MINAS E PEDREIRAS)
Metal and Machine Operators	81	7112	711225	OPERADOR DE MAQUINA PERFURADORA (MINAS E PEDREIRAS)
Metal and Machine Operators	81	7112	711230	OPERADOR DE MAQUINA PERFURATRIZ
Metal and Machine Operators	81	7113	711315	SONDADOR (POCOS DE PETROLEO E GAS)
Metal and Machine Operators	81	7113	711320	SONDADOR DE POCOS (EXCETO DE PETROLEO E GAS)
Metal and Machine Operators	81	7113	711325	PLATAFORMISTA (PETROLEO)
Metal and Machine Operators	81	7151	715105	OPERADOR DE BATE-ESTACAS
Metal and Machine Operators	81	7151	715115	OPERADOR DE ESCAVADEIRA
Metal and Machine Operators	81	7151	715120	OPERADOR DE MAQUINA DE ABRIR VALAS
Metal and Machine Operators	81	7151	715125	OPERADOR DE MAQUINAS DE CONSTRUCAO CIVIL E MINERACAO
Metal and Machine Operators	81	7151	715130	OPERADOR DE MOTONIVELADORA
Metal and Machine Operators	81	7151	715135	OPERADOR DE PA CARREGADEIRA
Metal and Machine Operators	81	7151	715140	OPERADOR DE PAVIMENTADORA (ASFALTO, CONCRETO E MATERIAIS SIMILARES)
Metal and Machine Operators	81	7151	715145	OPERADOR DE TRATOR DE LAMINA
Metal and Machine Operators	81	7154	715405	OPERADOR DE BETONEIRA
Metal and Machine Operators	81	7154	715410	OPERADOR DE BOMBA DE CONCRETO
Metal and Machine Operators	74	7156	715610	ELETRICISTA DE INSTALACOES (EDIFICIOS)
Metal and Machine Operators	74	7156	715615	ELETRICISTA DE INSTALACOES
Metal and Machine Operators	81	7212	721210	OPERADOR DE MAQUINAS OPERATRIZES
Metal and Machine Operators	81	7212	721215	OPERADOR DE MAQUINAS-FERRAMENTA CONVENCIONAIS
Metal and Machine Operators	81	7212	721220	OPERADOR DE USINAGEM CONVENCIONAL POR ABRASAO
Metal and Machine Operators	81	7212	721225	PREPARADOR DE MAQUINAS-FERRAMENTA
Metal and Machine Operators	81	7213	721315	AFIADOR DE FERRAMENTAS
Metal and Machine Operators	81	7213	721320	AFIADOR DE SERRAS
Metal and Machine Operators	81	7213	721325	POLIDOR DE METAIS
Metal and Machine Operators	81	7214	721410	OPERADOR DE FRESADORA COM COMANDO NUMERICO
Metal and Machine Operators	81	7214	721425	OPERADOR DE RETIFICADORA COM COMANDO NUMERICO
Metal and Machine Operators	81	7221	722105	FORJADOR
Metal and Machine Operators	81	7222	722205	FUNDIDOR DE METAIS
Metal and Machine Operators	81	7222	722215	OPERADOR DE ACABAMENTO DE PECAS FUNDIDAS
Metal and Machine Operators	81	7222	722220	OPERADOR DE MAQUINA CENTRIFUGADORA DE FUNDICAO
Metal and Machine Operators	81	7222	722225	OPERADOR DE MAQUINA DE FUNDIR SOB PRESSAO
Metal and Machine Operators	81	7222	722230	OPERADOR DE VAZAMENTO (LINGOTAMENTO)
Metal and Machine Operators	81	7223	722310	MACHEIRO, A MAQUINA
Metal and Machine Operators	81	7223	722315	MOLDADOR, A MAO
Metal and Machine Operators	81	7223	722320	MOLDADOR, A MAQUINA
Metal and Machine Operators	81	7223	722325	OPERADOR DE EQUIPAMENTOS DE PREPARACAO DE AREIA
Metal and Machine Operators	81	7223	722330	OPERADOR DE MAQUINA DE MOLDAR AUTOMATIZADA
Metal and Machine Operators	81	7224	722410	ESTIRADOR DE TUBOS DE METAL SEM COSTURA
Metal and Machine Operators	81	7224	722415	TREFILADOR DE METAIS, A MAQUINA
Metal and Machine Operators	81	7231	723120	OPERADOR DE FORNO DE TRATAMENTO TERMICO DE METAIS
Metal and Machine Operators	81	7232	723220	METALIZADOR A PISTOLA
Metal and Machine Operators	81	7232	723225	METALIZADOR (BANHO QUENTE)
Metal and Machine Operators	81	7242	724205	MONTADOR DE ESTRUTURAS METALICAS
Metal and Machine Operators	81	7242	724210	MONTADOR DE ESTRUTURAS METALICAS DE EMBARCACOES
Metal and Machine Operators	81	7242	724220	PREPARADOR DE ESTRUTURAS METALICAS
Metal and Machine Operators	81	7243	724305	BRASADOR
Metal and Machine Operators	81	7243	724315	SOLDADOR
Metal and Machine Operators	81	7243	724325	SOLDADOR ELETRICO
Metal and Machine Operators	81	7244	724405	CALDEIREIRO (CHAPAS DE COBRE)
Metal and Machine Operators	81	7244	724410	CALDEIREIRO (CHAPAS DE FERRO E ACO)
Metal and Machine Operators	81	7244	724415	CHAPEADOR
Metal and Machine Operators	81	7244	724420	CHAPEADOR DE CARROCERIAS METALICAS (FABRICACAO)
Metal and Machine Operators	81	7244	724435	FUNILEIRO INDUSTRIAL
Metal and Machine Operators	81	7244	724440	SERRALHEIRO
Metal and Machine Operators	81	7245	724505	OPERADOR DE MAQUINA DE CILINDRAR CHAPAS
Metal and Machine Operators	81	7245	724510	OPERADOR DE MAQUINA DE DOBRAR CHAPAS
Metal and Machine Operators	81	7245	724515	PRENSISTA (OPERADOR DE PRENSA)
Metal and Machine Operators	81	7250	725005	AJUSTADOR FERRAMENTEIRO
Metal and Machine Operators	81	7250	725010	AJUSTADOR MECANICO
Metal and Machine Operators	81	7250	725015	AJUSTADOR MECANICO (USINAGEM EM BANCADA E EM MAQUINASFERRAMENTAS)
Metal and Machine Operators	81	7250	725025	AJUSTADOR NAVAL (REPARO E CONSTRUCAO)
Metal and Machine Operators	82	7251	725105	MONTADOR DE MAQUINAS, MOTORES E ACESSORIOS (MONTAGEM EM SERIE)
Metal and Machine Operators	82	7252	725205	MONTADOR DE MAQUINAS
Metal and Machine Operators	82	7252	725210	MONTADOR DE MAQUINAS GRAFICAS
Metal and Machine Operators	82	7252	725225	MONTADOR DE MAQUINAS-FERRAMENTAS (USINAGEM DE METAIS)
Metal and Machine Operators	82	7253	725305	MONTADOR DE EQUIPAMENTO DE LEVANTAMENTO
Metal and Machine Operators	81	7254	725410	MECANICO MONTADOR DE MOTORES DE EMBARCACOES
Metal and Machine Operators	81	7254	725415	MECANICO MONTADOR DE MOTORES DE EXPLOSAO E DIESEL
Metal and Machine Operators	82	7255	725505	MONTADOR DE VEICULOS (LINHA DE MONTAGEM)
Metal and Machine Operators	81	7255	725510	OPERADOR DE TIME DE MONTAGEM
Metal and Machine Operators	81	7257	725705	MECANICO DE REFRIGERACAO
Metal and Machine Operators	82	7301	730105	SUPERVISOR DE MONTAGEM E INSTALACAO ELETROELETRONICA
Metal and Machine Operators	82	7311	731110	MONTADOR DE EQUIPAMENTOS ELETRONICOS (COMPUTADORES E EQUIPAMENTOS AUXILIARES)
Metal and Machine Operators	82	7311	731120	MONTADOR DE EQUIPAMENTOS ELETRICOS (APARELHOS ELETRODOMESTICOS)
Metal and Machine Operators	82	7311	731125	MONTADOR DE EQUIPAMENTOS ELETRICOS (CENTRAIS ELETRICAS)
Metal and Machine Operators	82	7311	731130	MONTADOR DE EQUIPAMENTOS ELETRICOS (MOTORES E DINAMOS)
Metal and Machine Operators	82	7311	731135	MONTADOR DE EQUIPAMENTOS ELETRICOS
Metal and Machine Operators	82	7311	731145	MONTADOR DE EQUIPAMENTOS ELETRONICOS (MAQUINAS INDUSTRIAIS)
Metal and Machine Operators	82	7311	731150	MONTADOR DE EQUIPAMENTOS ELETRONICOS
Metal and Machine Operators	82	7311	731155	MONTADOR DE EQUIPAMENTOS ELETRICOS (ELEVADORES E EQUIPAMENTOS SIMILARES)
Metal and Machine Operators	82	7311	731165	BOBINADOR ELETRICISTA, A MAO
Metal and Machine Operators	82	7311	731175	OPERADOR DE LINHA DE MONTAGEM (APARELHOS ELETRICOS)
Metal and Machine Operators	82	7311	731180	OPERADOR DE LINHA DE MONTAGEM (APARELHOS ELETRONICOS)
Metal and Machine Operators	82	7313	731305	INSTALADOR-REPARADOR DE EQUIPAMENTOS DE COMUTACAO EM TELEFONIA
Metal and Machine Operators	82	7313	731315	INSTALADOR-REPARADOR DE EQUIPAMENTOS DE TRANSMISSAO EM TELEFONIA
Metal and Machine Operators	82	7313	731320	INSTALADOR-REPARADOR DE LINHAS E APARELHOS DE TELECOMUNICACOES
Metal and Machine Operators	82	7313	731325	INSTALADOR-REPARADOR DE REDES E CABOS TELEFONICOS
Metal and Machine Operators	82	7321	732105	ELETRICISTA DE MANUTENCAO DE LINHAS ELETRICAS, TELEFONICAS E DE COMUNICACAO DE DADOS
Metal and Machine Operators	82	7321	732110	EMENDADOR DE CABOS ELETRICOS E TELEFONICOS (AEREOS E SUBTERRANEOS)
Metal and Machine Operators	82	7321	732115	EXAMINADOR DE CABOS, LINHAS ELETRICAS E TELEFONICAS
Metal and Machine Operators	82	7321	732120	INSTALADOR DE LINHAS ELETRICAS DE ALTA E BAIXA - TENSAO (REDE AEREA E SUBTERRANEA)
Metal and Machine Operators	82	7321	732125	INSTALADOR ELETRICISTA (TRACAO DE VEICULOS)
Metal and Machine Operators	82	7321	732130	INSTALADOR-REPARADOR DE REDES TELEFONICAS E DE COMUNICACAO DE DADOS
Metal and Machine Operators	82	7411	741115	MONTADOR DE INSTRUMENTOS DE PRECISAO
Metal and Machine Operators	73	7411	741125	RELOJOEIRO (REPARACAO)
Metal and Machine Operators	73	7510	751010	JOALHEIRO
Metal and Machine Operators	73	7511	751110	FUNDIDOR (JOALHERIA E OURIVESARIA)
Metal and Machine Operators	73	7511	751125	OURIVES
Metal and Machine Operators	73	7521	752105	ARTESAO MODELADOR (VIDROS)
Metal and Machine Operators	73	7521	752110	MOLDADOR (VIDROS)
Metal and Machine Operators	73	7521	752120	TRANSFORMADOR DE TUBOS DE VIDRO
Metal and Machine Operators	73	7522	752205	APLICADOR SERIGRAFICO EM VIDROS
Metal and Machine Operators	73	7522	752210	CORTADOR DE VIDRO
Metal and Machine Operators	73	7522	752220	GRAVADOR DE VIDRO A ESMERIL
Metal and Machine Operators	73	7522	752230	LAPIDADOR DE VIDROS E CRISTAIS
Metal and Machine Operators	73	7523	752305	CERAMISTA
Metal and Machine Operators	73	7524	752405	DECORADOR DE CERAMICA
Metal and Machine Operators	73	7524	752415	DECORADOR DE VIDRO A PINCEL
Metal and Machine Operators	73	7524	752430	PINTOR DE CERAMICA, A PINCEL
Metal and Machine Operators	81	7661	766120	EDITOR DE TEXTO E IMAGEM
Metal and Machine Operators	81	7661	766145	OPERADOR DE SISTEMAS DE PROVA (ANALOGICO E DIGITAL)
Metal and Machine Operators	81	7661	766150	OPERADOR DE PROCESSO DE TRATAMENTO DE IMAGEM
Metal and Machine Operators	81	7662	766205	IMPRESSOR (SERIGRAFIA)
Metal and Machine Operators	81	7662	766215	IMPRESSOR DE OFSETE (PLANO E ROTATIVO)
Metal and Machine Operators	81	7662	766230	IMPRESSOR DIGITAL
Metal and Machine Operators	81	7662	766235	IMPRESSOR FLEXOGRAFICO
Metal and Machine Operators	81	7663	766305	ACABADOR DE EMBALAGENS (FLEXIVEIS E CARTOTECNICAS)
Metal and Machine Operators	81	7663	766310	IMPRESSOR DE CORTE E VINCO
Metal and Machine Operators	81	7663	766315	OPERADOR DE ACABAMENTO (INDUSTRIA GRAFICA)
Metal and Machine Operators	81	7663	766320	OPERADOR DE GUILHOTINA (CORTE DE PAPEL)
Metal and Machine Operators	81	7664	766405	LABORATORISTA FOTOGRAFICO
Metal and Machine Operators	83	7821	782110	OPERADOR DE GUINDASTE (FIXO)
Metal and Machine Operators	83	7821	782115	OPERADOR DE GUINDASTE MOVEL
Metal and Machine Operators	83	7821	782120	OPERADOR DE MAQUINA RODOFERROVIARIA
Metal and Machine Operators	83	7821	782125	OPERADOR DE MONTA-CARGAS (CONSTRUCAO CIVIL)
Metal and Machine Operators	83	7821	782130	OPERADOR DE PONTE ROLANTE
Metal and Machine Operators	83	7821	782145	SINALEIRO (PONTE-ROLANTE)
Metal and Machine Operators	83	7822	782205	GUINCHEIRO (CONSTRUCAO CIVIL)
Metal and Machine Operators	83	7822	782220	OPERADOR DE EMPILHADEIRA
Metal and Machine Operators	83	7823	782305	MOTORISTA DE CARRO DE PASSEIO
Metal and Machine Operators	83	7823	782310	MOTORISTA DE FURGAO OU VEICULO SIMILAR
Metal and Machine Operators	83	7823	782315	MOTORISTA DE TAXI
Metal and Machine Operators	83	7824	782405	MOTORISTA DE ONIBUS RODOVIARIO
Metal and Machine Operators	83	7824	782410	MOTORISTA DE ONIBUS URBANO
Metal and Machine Operators	83	7825	782505	CAMINHONEIRO AUTONOMO (ROTAS REGIONAIS E INTERNACIONAIS)
Metal and Machine Operators	83	7825	782510	MOTORISTA DE CAMINHAO (ROTAS REGIONAIS E INTERNACIONAIS)
Metal and Machine Operators	83	7825	782515	MOTORISTA OPERACIONAL DE GUINCHO
Metal and Machine Operators	83	7826	782610	MAQUINISTA DE TREM
Metal and Machine Operators	83	7826	782625	AUXILIAR DE MAQUINISTA DE TREM
Metal and Machine Operators	83	7831	783105	AGENTE DE PATIO
Metal and Machine Operators	83	7831	783110	MANOBRADOR
Metal and Machine Operators	83	7832	783210	CARREGADOR (ARMAZEM)
Metal and Machine Operators	83	7832	783215	CARREGADOR (VEICULOS DE TRANSPORTES TERRESTRES)
Metal and Machine Operators	83	7832	783225	AJUDANTE DE MOTORISTA
Metal and Machine Operators	81	7841	784115	OPERADOR DE MAQUINA DE ETIQUETAR
Metal and Machine Operators	81	7841	784120	OPERADOR DE MAQUINA DE ENVASAR LIQUIDOS
Metal and Machine Operators	81	7841	784125	OPERADOR DE PRENSA DE ENFARDAMENTO
Metal and Machine Operators	81	7842	784205	ALIMENTADOR DE LINHA DE PRODUCAO
Metal and Machine Operators	81	8102	810205	MESTRE (INDUSTRIA DE BORRACHA E PLASTICO)
Metal and Machine Operators	81	8111	811110	OPERADOR DE MAQUINA MISTURADEIRA (TRATAMENTOS QUIMICOS E AFINS)
Metal and Machine Operators	81	8111	811120	OPERADOR DE CONCENTRACAO
Metal and Machine Operators	81	8111	811125	TRABALHADOR DA FABRICACAO DE RESINAS E VERNIZES
Metal and Machine Operators	81	8111	811130	TRABALHADOR DE FABRICACAO DE TINTAS
Metal and Machine Operators	81	8114	811415	OPERADOR DE ALAMBIQUE DE FUNCIONAMENTO CONTINUO (PRODUTOS QUIMICOS, EXCETO PETROLEO)
Metal and Machine Operators	81	8115	811510	OPERADOR DE TRANSFERENCIA E ESTOCAGEM - NA REFINACAO DO PETROLEO
Metal and Machine Operators	81	8116	811630	OPERADOR DE PAINEL DE CONTROLE
Metal and Machine Operators	81	8117	811715	CONFECCIONADOR DE PNEUMATICOS
Metal and Machine Operators	81	8117	811745	LAMINADOR DE PLASTICO
Metal and Machine Operators	81	8118	811820	OPERADOR DE MAQUINA DE FABRICACAO DE PRODUTOS DE HIGIENE E LIMPEZA (SABAO, SABONETE, DETERGENTE, ABS
Metal and Machine Operators	81	8131	813110	OPERADOR DE CALANDRA (QUIMICA, PETROQUIMICA E AFINS)
Metal and Machine Operators	81	8131	813115	OPERADOR DE EXTRUSORA (QUIMICA, PETROQUIMICA E AFINS)
Metal and Machine Operators	81	8131	813125	OPERADOR DE PRODUCAO (QUIMICA, PETROQUIMICA E AFINS)
Metal and Machine Operators	81	8211	821105	OPERADOR DE CENTRO DE CONTROLE
Metal and Machine Operators	81	8212	821205	FORNEIRO E OPERADOR (ALTO-FORNO)
Metal and Machine Operators	81	8212	821215	FORNEIRO E OPERADOR (FORNO ELETRICO)
Metal and Machine Operators	81	8212	821245	OPERADOR DE AREA DE CORRIDA
Metal and Machine Operators	81	8213	821305	OPERADOR DE LAMINADOR
Metal and Machine Operators	81	8213	821315	OPERADOR DE LAMINADOR DE BARRAS A QUENTE
Metal and Machine Operators	81	8213	821330	OPERADOR DE MONTAGEM DE CILINDROS E MANCAIS
Metal and Machine Operators	81	8214	821405	ENCARREGADO DE ACABAMENTO DE CHAPAS E METAIS (TEMPERA)
Metal and Machine Operators	81	8214	821415	MARCADOR DE PRODUTOS (SIDERURGICO E METALURGICO)
Metal and Machine Operators	81	8214	821425	OPERADOR DE CABINE DE LAMINACAO (FIO-MAQUINA)
Metal and Machine Operators	81	8214	821430	OPERADOR DE ESCORIA E SUCATA
Metal and Machine Operators	81	8214	821445	PREPARADOR DE SUCATA E APARAS
Metal and Machine Operators	81	8214	821450	REBARBADOR DE METAL
Metal and Machine Operators	81	8221	822105	FORNEIRO DE CUBILO
Metal and Machine Operators	81	8221	822110	FORNEIRO DE FORNO-POCO
Metal and Machine Operators	81	8221	822115	FORNEIRO DE FUNDICAO (FORNO DE REDUCAO)
Metal and Machine Operators	81	8221	822120	FORNEIRO DE REAQUECIMENTO E TRATAMENTO TERMICO NA METALURGIA
Metal and Machine Operators	81	8232	823210	EXTRUSOR DE FIOS OU FIBRAS DE VIDRO
Metal and Machine Operators	81	8232	823250	OPERADOR DE PRENSA DE MOLDAR VIDRO
Metal and Machine Operators	81	8233	823315	FORNEIRO (MATERIAIS DE CONSTRUCAO)
Metal and Machine Operators	81	8233	823320	TRABALHADOR DA ELABORACAO DE PRE-FABRICADOS (CIMENTO AMIANTO)
Metal and Machine Operators	81	8233	823325	TRABALHADOR DA ELABORACAO DE PRE-FABRICADOS (CONCRETO ARMADO)
Metal and Machine Operators	81	8233	823330	TRABALHADOR DA FABRICACAO DE PEDRAS ARTIFICIAIS
Metal and Machine Operators	81	8281	828105	OLEIRO (FABRICACAO DE TELHAS)
Metal and Machine Operators	81	8281	828110	OLEIRO (FABRICACAO DE TIJOLOS)
Metal and Machine Operators	81	8321	832105	CALANDRISTA DE PAPEL
Metal and Machine Operators	81	8321	832120	OPERADOR DE MAQUINA DE FABRICAR PAPEL (FASE SECA)
Metal and Machine Operators	81	8321	832125	OPERADOR DE MAQUINA DE FABRICAR PAPEL E PAPELAO
Metal and Machine Operators	81	8331	833120	OPERADOR DE MAQUINA DE CORTAR E DOBRAR PAPELAO
Metal and Machine Operators	81	8401	840105	SUPERVISOR DE PRODUCAO DA INDUSTRIA ALIMENTICIA
Metal and Machine Operators	81	8401	840110	SUPERVISOR DA INDUSTRIA DE BEBIDAS
Metal and Machine Operators	81	8411	841115	OPERADOR DE PROCESSO DE MOAGEM
Metal and Machine Operators	74	8601	860105	SUPERVISOR DE MANUTENCAO (ELETROMECANICA)
Metal and Machine Operators	74	8601	860110	SUPERVISOR DE OPERACAO DE FLUIDOS (DISTRIBUICAO, CAPTACAO, TRATAMENTO DE AGUA, GASES, VAPOR)
Metal and Machine Operators	74	8611	861105	OPERADOR DE CENTRAL HIDRELETRICA
Metal and Machine Operators	74	8611	861110	OPERADOR DE QUADRO DE DISTRIBUICAO DE ENERGIA ELETRICA
Metal and Machine Operators	74	8621	862110	MAQUINISTA DE EMBARCACOES
Metal and Machine Operators	74	8621	862120	OPERADOR DE CALDEIRA
Metal and Machine Operators	74	8621	862130	OPERADOR DE COMPRESSOR DE AR
Metal and Machine Operators	74	8621	862150	OPERADOR DE MAQUINAS FIXAS, EM GERAL
Metal and Machine Operators	74	8621	862155	OPERADOR DE UTILIDADE (PRODUCAO E DISTRIBUICAO DE VAPOR, GAS, OLEO, COMBUSTIVEL, ENERGIA, OXIGENIO)
Metal and Machine Operators	74	8625	862515	OPERADOR DE INSTALACAO DE AR-CONDICIONADO
Metal and Machine Operators	72	9101	910105	ENCARREGADO DE MANUTENCAO MECANICA DE SISTEMAS OPERACIONAIS
Metal and Machine Operators	72	9102	910205	SUPERVISOR DA MANUTENCAO E REPARACAO DE VEICULOS LEVES
Metal and Machine Operators	72	9111	911110	MECANICO DE MANUTENCAO DE BOMBAS
Metal and Machine Operators	72	9111	911115	MECANICO DE MANUTENCAO DE COMPRESSORES DE AR
Metal and Machine Operators	72	9111	911120	MECANICO DE MANUTENCAO DE MOTORES DIESEL (EXCETO DE VEICULOS AUTOMOTORES)
Metal and Machine Operators	72	9111	911135	MECANICO DE MANUTENCAO DE TURBOCOMPRESSORES
Metal and Machine Operators	72	9112	911205	MECANICO DE MANUTENCAO E INSTALACAO DE APARELHOS DE CLIMATIZACAO E REFRIGERACAO
Metal and Machine Operators	72	9113	911305	MECANICO DE MANUTENCAO DE MAQUINAS, EM GERAL
Metal and Machine Operators	72	9113	911310	MECANICO DE MANUTENCAO DE MAQUINAS GRAFICAS
Metal and Machine Operators	72	9113	911320	MECANICO DE MANUTENCAO DE MAQUINAS TEXTEIS
Metal and Machine Operators	72	9113	911325	MECANICO DE MANUTENCAO DE MAQUINAS-FERRAMENTAS (USINAGEM DE METAIS)
Metal and Machine Operators	72	9131	913105	MECANICO DE MANUTENCAO DE APARELHOS DE LEVANTAMENTO
Metal and Machine Operators	72	9131	913120	MECANICO DE MANUTENCAO DE MAQUINAS DE CONSTRUCAO E TERRAPLENAGEM
Metal and Machine Operators	72	9141	914105	MECANICO DE MANUTENCAO DE AERONAVES, EM GERAL
Metal and Machine Operators	72	9141	914110	MECANICO DE MANUTENCAO DE SISTEMA HIDRAULICO DE AERONAVES (SERVICOS DE PISTA E HANGAR)
Metal and Machine Operators	72	9142	914205	MECANICO DE MANUTENCAO DE MOTORES E EQUIPAMENTOS NAVAIS
Metal and Machine Operators	72	9143	914305	MECANICO DE MANUTENCAO DE VEICULOS FERROVIARIOS
Metal and Machine Operators	72	9144	914405	MECANICO DE MANUTENCAO DE AUTOMOVEIS, MOTOCICLETAS E VEICULOS SIMILARES
Metal and Machine Operators	72	9144	914410	MECANICO DE MANUTENCAO DE EMPILHADEIRAS E OUTROS VEICULOS DE CARGAS LEVES
Metal and Machine Operators	72	9144	914415	MECANICO DE MANUTENCAO DE MOTOCICLETAS
Metal and Machine Operators	72	9144	914420	MECANICO DE MANUTENCAO DE TRATORES
Metal and Machine Operators	72	9144	914425	MECANICO DE VEICULOS AUTOMOTORES A DIESEL (EXCETO TRATORES)
Metal and Machine Operators	72	9151	915110	TECNICO EM MANUTENCAO DE HIDROMETROS
Metal and Machine Operators	72	9151	915115	TECNICO EM MANUTENCAO DE BALANCAS
Metal and Machine Operators	72	9153	915305	TECNICO EM MANUTENCAO DE EQUIPAMENTOS E INSTRUMENTOS MEDICO-HOSPITALARES
Metal and Machine Operators	72	9191	919105	LUBRIFICADOR INDUSTRIAL
Metal and Machine Operators	72	9191	919110	LUBRIFICADOR DE VEICULOS AUTOMOTORES (EXCETO EMBARCACOES)
Metal and Machine Operators	72	9192	919205	MECANICO DE MANUTENCAO DE MAQUINAS CORTADORAS DE GRAMA, ROCADEIRAS, MOTOSSERRAS E SIMILARES
Metal and Machine Operators	72	9193	919310	MECANICO DE MANUTENCAO DE BICICLETAS E VEICULOS SIMILARES
Metal and Machine Operators	74	9501	950105	SUPERVISOR DE MANUTENCAO ELETRICA DE ALTA TENSAO INDUSTRIAL
Metal and Machine Operators	74	9501	950110	SUPERVISOR DE MANUTENCAO ELETROMECANICA INDUSTRIAL, COMERCIAL E PREDIAL
Metal and Machine Operators	74	9502	950205	ENCARREGADO DE MANUTENCAO ELETRICA DE VEICULOS
Metal and Machine Operators	74	9511	951105	ELETRICISTA DE MANUTENCAO ELETROELETRONICA
Metal and Machine Operators	74	9513	951305	INSTALADOR DE SISTEMAS ELETROELETRONICOS DE SEGURANCA
Metal and Machine Operators	74	9531	953115	ELETRICISTA DE INSTALACOES (VEICULOS AUTOMOTORES E MAQUINAS OPERATRIZES, EXCETO AERONAVES E EMBARCAC
Metal and Machine Operators	74	9541	954105	ELETROMECANICO DE MANUTENCAO DE ELEVADORES
Metal and Machine Operators	74	9541	954120	MECANICO DE MANUTENCAO DE INSTALACOES MECANICAS DE EDIFICIOS
Metal and Machine Operators	74	9541	954125	OPERADOR ELETROMECANICO
Metal and Machine Operators	74	9542	954210	REPARADOR DE RADIO, TV E SOM
Metal and Machine Operators	72	9912	991205	MANTENEDOR DE EQUIPAMENTOS DE PARQUES DE DIVERSOES E SIMILARES
Metal and Machine Operators	72	9913	991305	FUNILEIRO DE VEICULOS (REPARACAO)
Metal and Machine Operators	72	9913	991315	PINTOR DE VEICULOS (REPARACAO)
Metal and Machine Operators	72	9921	992105	ALINHADOR DE PNEUS
Metal and Machine Operators	72	9921	992110	BALANCEADOR
Metal and Machine Operators	72	9921	992115	BORRACHEIRO
Metal and Machine Operators	72	9921	992120	LAVADOR DE PECAS
Prisioners	N/A	99995	999995	PRESIDIARIO ( PESSOAS CONFINADAS EM INSTITUICOES PENAIS, INCLUSIVE MENORES DE IDADE )
Retired and Unemployed	N/A	999993	999993	APOSENTADO/PENSIONISTA
Retired and Unemployed	N/A	999994	999994	DESEMPREGADO CRONICO OU CUJA HABITACAO HABITUAL NAO FOI POSSIVEL OBTER
Students	N/A	999991	999991	ESTUDANTE
